# Supplementary material for: Agave macroacantha Transcriptome Reveals Candidate CNGC Genes Responsive to Cold Stress in Agave
Source: Plants (Basel). 2025 Feb 7;14(4):513. doi: 10.3390/plants14040513 (PMC11860156; doi:10.3390/plants14040513)
Supplement: Supplementary file 1 [file plants-14-00513-s001.zip]

Archive with 2 entries (2 files):
- Supplementary File S1.xls
- Supplementary File S2.pdf
