# Supplementary material for: Agave macroacantha Transcriptome Reveals Candidate CNGC Genes Responsive to Cold Stress in Agave
Source: Plants (Basel). 2025 Feb 7;14(4):513. doi: 10.3390/plants14040513 (PMC11860156; doi:10.3390/plants14040513)
Supplement: Supplementary file 1 [file plants-14-00513-s001.zip › Supplementary File S1.xls]

ID	NR_def	GO	KO_ID	KO_gene	KO_Hyperlink	KEGG_Pathway	KOG_ID	KOG_Description	Swiss-Prot_Id	Swiss-Prot_Annotation
TRINITY_DN8_c1_g1_i1	*	*	*	*	*	*	*	*	*	*
TRINITY_DN8_c0_g1_i4	calcyclin-binding protein-like [Asparagus officinalis]	GO:0015631(tubulin binding);GO:0031625(ubiquitin protein ligase binding)	K04507	CACYBP, SIP	http://www.genome.jp/dbget-bin/www_bget?ko:K04507	*	KOG3260	Calcyclin-binding protein CacyBP	*	*
TRINITY_DN8_c0_g1_i5	calcyclin-binding protein-like [Asparagus officinalis]	GO:0044548(S100 protein binding);GO:0015631(tubulin binding);GO:0031625(ubiquitin protein ligase binding)	K04507	CACYBP, SIP	http://www.genome.jp/dbget-bin/www_bget?ko:K04507	*	KOG3260	Calcyclin-binding protein CacyBP	*	*
TRINITY_DN8_c0_g1_i6	calcyclin-binding protein [Elaeis guineensis]	GO:0044548(S100 protein binding);GO:0015631(tubulin binding);GO:0031625(ubiquitin protein ligase binding)	K04507	CACYBP, SIP	http://www.genome.jp/dbget-bin/www_bget?ko:K04507	*	KOG3260	Calcyclin-binding protein CacyBP	*	*
TRINITY_DN8_c0_g1_i7	calcyclin-binding protein-like [Asparagus officinalis]	GO:0044548(S100 protein binding);GO:0015631(tubulin binding);GO:0031625(ubiquitin protein ligase binding)	K04507	CACYBP, SIP	http://www.genome.jp/dbget-bin/www_bget?ko:K04507	*	KOG3260	Calcyclin-binding protein CacyBP	*	*
TRINITY_DN8_c0_g1_i1	calcyclin-binding protein-like [Asparagus officinalis]	GO:0044548(S100 protein binding);GO:0015631(tubulin binding);GO:0031625(ubiquitin protein ligase binding)	K04507	CACYBP, SIP	http://www.genome.jp/dbget-bin/www_bget?ko:K04507	*	KOG3260	Calcyclin-binding protein CacyBP	*	*
TRINITY_DN8_c0_g1_i2	calcyclin-binding protein-like [Asparagus officinalis]	GO:0044548(S100 protein binding);GO:0015631(tubulin binding);GO:0031625(ubiquitin protein ligase binding)	K04507	CACYBP, SIP	http://www.genome.jp/dbget-bin/www_bget?ko:K04507	*	KOG3260	Calcyclin-binding protein CacyBP	sp|Q9SUT5|SGT1B_ARATH	Protein SGT1 homolog B OS=Arabidopsis thaliana OX=3702 GN=SGT1B PE=1 SV=1
TRINITY_DN8_c0_g1_i3	PREDICTED: calcyclin-binding protein-like [Juglans regia]	GO:0044548(S100 protein binding);GO:0015631(tubulin binding);GO:0031625(ubiquitin protein ligase binding)	K04507	CACYBP, SIP	http://www.genome.jp/dbget-bin/www_bget?ko:K04507	*	*	*	*	*
TRINITY_DN1_c0_g4_i1	phosphoenolpyruvate carboxylase, partial [Chasmanthium latifolium]	GO:0008964(phosphoenolpyruvate carboxylase activity);GO:0015977(carbon fixation);GO:0048366(leaf development);GO:0006099(tricarboxylic acid cycle);GO:0048046(apoplast);GO:0009507(chloroplast);GO:0005829(cytosol)	K01595	ppc	http://www.genome.jp/dbget-bin/www_bget?ko:K01595	ko00620(Pyruvate metabolism);ko00710(Carbon fixation in photosynthetic organisms)	*	*	sp|P10490|CAPP1_MESCR	Phosphoenolpyruvate carboxylase 1 OS=Mesembryanthemum crystallinum OX=3544 GN=PPCA PE=2 SV=1
TRINITY_DN1_c0_g5_i1	*	*	*	*	*	*	*	*	*	*
TRINITY_DN1_c0_g1_i4	phosphoenolpyruvate carboxylase 2 [Asparagus officinalis]	GO:0008964(phosphoenolpyruvate carboxylase activity);GO:0015977(carbon fixation);GO:0006099(tricarboxylic acid cycle);GO:0016036(cellular response to phosphate starvation);GO:0048366(leaf development);GO:0051262(protein tetramerization);GO:0090378;GO:0090377;GO:0048046(apoplast);GO:0009507(chloroplast);GO:0005829(cytosol);GO:0016020(membrane)	K01595	ppc	http://www.genome.jp/dbget-bin/www_bget?ko:K01595	ko00620(Pyruvate metabolism);ko00710(Carbon fixation in photosynthetic organisms)	*	*	sp|P29196|CAPP_SOLTU	Phosphoenolpyruvate carboxylase OS=Solanum tuberosum OX=4113 GN=PPC1 PE=2 SV=2
TRINITY_DN1_c0_g1_i6	phosphoenolpyruvate carboxylase 2 [Asparagus officinalis]	GO:0008964(phosphoenolpyruvate carboxylase activity);GO:0015977(carbon fixation);GO:0006099(tricarboxylic acid cycle);GO:0016036(cellular response to phosphate starvation);GO:0048366(leaf development);GO:0051262(protein tetramerization);GO:0090378;GO:0090377;GO:0048046(apoplast);GO:0009507(chloroplast);GO:0005829(cytosol);GO:0016020(membrane)	K01595	ppc	http://www.genome.jp/dbget-bin/www_bget?ko:K01595	ko00620(Pyruvate metabolism);ko00710(Carbon fixation in photosynthetic organisms)	*	*	sp|P16097|CAPP2_MESCR	Phosphoenolpyruvate carboxylase 2 OS=Mesembryanthemum crystallinum OX=3544 GN=PPC2 PE=3 SV=1
TRINITY_DN1_c0_g1_i7	phosphoenolpyruvate carboxylase 2 [Asparagus officinalis]	GO:0008964(phosphoenolpyruvate carboxylase activity);GO:0015977(carbon fixation);GO:0006099(tricarboxylic acid cycle);GO:0016036(cellular response to phosphate starvation);GO:0048366(leaf development);GO:0051262(protein tetramerization);GO:0090378;GO:0090377;GO:0048046(apoplast);GO:0009507(chloroplast);GO:0005829(cytosol);GO:0016020(membrane)	K01595	ppc	http://www.genome.jp/dbget-bin/www_bget?ko:K01595	ko00620(Pyruvate metabolism);ko00710(Carbon fixation in photosynthetic organisms)	*	*	sp|Q9MAH0|CAPP1_ARATH	Phosphoenolpyruvate carboxylase 1 OS=Arabidopsis thaliana OX=3702 GN=PPC1 PE=1 SV=1
TRINITY_DN1_c0_g1_i1	phosphoenolpyruvate carboxylase 2 [Asparagus officinalis]	GO:0008964(phosphoenolpyruvate carboxylase activity);GO:0015977(carbon fixation);GO:0006099(tricarboxylic acid cycle);GO:0016036(cellular response to phosphate starvation);GO:0048366(leaf development);GO:0051262(protein tetramerization);GO:0090378;GO:0090377;GO:0048046(apoplast);GO:0009507(chloroplast);GO:0005829(cytosol);GO:0016020(membrane)	K01595	ppc	http://www.genome.jp/dbget-bin/www_bget?ko:K01595	ko00620(Pyruvate metabolism);ko00710(Carbon fixation in photosynthetic organisms)	*	*	sp|P16097|CAPP2_MESCR	Phosphoenolpyruvate carboxylase 2 OS=Mesembryanthemum crystallinum OX=3544 GN=PPC2 PE=3 SV=1
TRINITY_DN1_c0_g1_i2	phosphoenolpyruvate carboxylase 2 [Asparagus officinalis]	GO:0008964(phosphoenolpyruvate carboxylase activity);GO:0015977(carbon fixation);GO:0016036(cellular response to phosphate starvation);GO:0048366(leaf development);GO:0051262(protein tetramerization);GO:0090378;GO:0090377;GO:0006099(tricarboxylic acid cycle);GO:0048046(apoplast);GO:0009507(chloroplast);GO:0005829(cytosol);GO:0016020(membrane)	K01595	ppc	http://www.genome.jp/dbget-bin/www_bget?ko:K01595	ko00620(Pyruvate metabolism);ko00710(Carbon fixation in photosynthetic organisms)	*	*	sp|Q9MAH0|CAPP1_ARATH	Phosphoenolpyruvate carboxylase 1 OS=Arabidopsis thaliana OX=3702 GN=PPC1 PE=1 SV=1
TRINITY_DN1_c0_g1_i3	phosphoenolpyruvate carboxylase 2 [Asparagus officinalis]	GO:0008964(phosphoenolpyruvate carboxylase activity);GO:0015977(carbon fixation);GO:0006099(tricarboxylic acid cycle);GO:0016036(cellular response to phosphate starvation);GO:0048366(leaf development);GO:0051262(protein tetramerization);GO:0090378;GO:0090377;GO:0048046(apoplast);GO:0009507(chloroplast);GO:0005829(cytosol);GO:0016020(membrane)	K01595	ppc	http://www.genome.jp/dbget-bin/www_bget?ko:K01595	ko00620(Pyruvate metabolism);ko00710(Carbon fixation in photosynthetic organisms)	*	*	sp|P29196|CAPP_SOLTU	Phosphoenolpyruvate carboxylase OS=Solanum tuberosum OX=4113 GN=PPC1 PE=2 SV=2
TRINITY_DN1_c0_g2_i1	PREDICTED: fructokinase-1-like [Musa acuminata subsp. malaccensis]	GO:0019200(carbohydrate kinase activity);GO:0008865(fructokinase activity);GO:0006000(fructose metabolic process);GO:0005829(cytosol)	K00847	E2.7.1.4, scrK	http://www.genome.jp/dbget-bin/www_bget?ko:K00847	ko00520(Amino sugar and nucleotide sugar metabolism);ko00051(Fructose and mannose metabolism);ko00500(Starch and sucrose metabolism)	*	*	sp|Q7XJ81|SCRK2_SOLHA	Fructokinase-2 OS=Solanum habrochaites OX=62890 GN=FRK2 PE=2 SV=1
TRINITY_DN1_c0_g2_i3	PREDICTED: fructokinase-1-like [Musa acuminata subsp. malaccensis]	GO:0019200(carbohydrate kinase activity);GO:0008865(fructokinase activity);GO:0006000(fructose metabolic process);GO:0005829(cytosol)	K00847	E2.7.1.4, scrK	http://www.genome.jp/dbget-bin/www_bget?ko:K00847	ko00520(Amino sugar and nucleotide sugar metabolism);ko00051(Fructose and mannose metabolism);ko00500(Starch and sucrose metabolism)	*	*	sp|Q7XJ81|SCRK2_SOLHA	Fructokinase-2 OS=Solanum habrochaites OX=62890 GN=FRK2 PE=2 SV=1
TRINITY_DN1_c0_g2_i2	PREDICTED: fructokinase-1-like [Musa acuminata subsp. malaccensis]	GO:0019200(carbohydrate kinase activity);GO:0008865(fructokinase activity);GO:0006000(fructose metabolic process);GO:0005829(cytosol)	K00847	E2.7.1.4, scrK	http://www.genome.jp/dbget-bin/www_bget?ko:K00847	ko00520(Amino sugar and nucleotide sugar metabolism);ko00051(Fructose and mannose metabolism);ko00500(Starch and sucrose metabolism)	*	*	sp|Q7XJ81|SCRK2_SOLHA	Fructokinase-2 OS=Solanum habrochaites OX=62890 GN=FRK2 PE=2 SV=1
TRINITY_DN1_c0_g2_i4	PREDICTED: fructokinase-1-like [Musa acuminata subsp. malaccensis]	GO:0019200(carbohydrate kinase activity);GO:0008865(fructokinase activity);GO:0006000(fructose metabolic process);GO:0005829(cytosol)	K00847	E2.7.1.4, scrK	http://www.genome.jp/dbget-bin/www_bget?ko:K00847	ko00520(Amino sugar and nucleotide sugar metabolism);ko00051(Fructose and mannose metabolism);ko00500(Starch and sucrose metabolism)	KOG2855	Ribokinase	sp|Q6XZ79|SCRK1_MAIZE	Fructokinase-1 OS=Zea mays OX=4577 GN=FRK1 PE=1 SV=1
TRINITY_DN1_c0_g3_i1	phosphoenolpyruvate carboxylase 2 [Asparagus officinalis]	GO:0008964(phosphoenolpyruvate carboxylase activity);GO:0015977(carbon fixation);GO:0006099(tricarboxylic acid cycle);GO:0048366(leaf development);GO:0048046(apoplast);GO:0009507(chloroplast);GO:0005829(cytosol)	K01595	ppc	http://www.genome.jp/dbget-bin/www_bget?ko:K01595	ko00620(Pyruvate metabolism);ko00710(Carbon fixation in photosynthetic organisms)	*	*	sp|Q9MAH0|CAPP1_ARATH	Phosphoenolpyruvate carboxylase 1 OS=Arabidopsis thaliana OX=3702 GN=PPC1 PE=1 SV=1
TRINITY_DN1_c3_g1_i2	*	*	*	*	*	*	*	*	*	*
TRINITY_DN1_c3_g1_i1	*	*	*	*	*	*	*	*	*	*
TRINITY_DN1_c4_g1_i1	phosphoenolpyruvate carboxylase 2 [Asparagus officinalis]	GO:0008964(phosphoenolpyruvate carboxylase activity);GO:0015977(carbon fixation);GO:0006099(tricarboxylic acid cycle)	K01595	ppc	http://www.genome.jp/dbget-bin/www_bget?ko:K01595	ko00620(Pyruvate metabolism);ko00710(Carbon fixation in photosynthetic organisms)	*	*	sp|Q9MAH0|CAPP1_ARATH	Phosphoenolpyruvate carboxylase 1 OS=Arabidopsis thaliana OX=3702 GN=PPC1 PE=1 SV=1
TRINITY_DN1_c3_g2_i1	*	*	*	*	*	*	*	*	*	*
TRINITY_DN1_c1_g1_i1	*	*	*	*	*	*	*	*	*	*
TRINITY_DN1_c1_g1_i2	*	*	*	*	*	*	*	*	*	*
TRINITY_DN78_c0_g1_i4	cathepsin B-like protease 3 [Elaeis guineensis]	GO:0004197(cysteine-type endopeptidase activity);GO:0050790(regulation of catalytic activity);GO:0051603(proteolysis involved in cellular protein catabolic process);GO:0005615(extracellular space);GO:0005764(lysosome)	K01363	CTSB	http://www.genome.jp/dbget-bin/www_bget?ko:K01363	*	KOG1543	Cysteine proteinase Cathepsin L	sp|Q94K85|CATB3_ARATH	Cathepsin B-like protease 3 OS=Arabidopsis thaliana OX=3702 GN=CATHB3 PE=1 SV=1
TRINITY_DN78_c0_g1_i5	cathepsin B-like protease 3 [Elaeis guineensis]	GO:0004197(cysteine-type endopeptidase activity);GO:0050790(regulation of catalytic activity);GO:0051603(proteolysis involved in cellular protein catabolic process);GO:0005615(extracellular space);GO:0005764(lysosome)	K01363	CTSB	http://www.genome.jp/dbget-bin/www_bget?ko:K01363	*	KOG1543	Cysteine proteinase Cathepsin L	sp|Q94K85|CATB3_ARATH	Cathepsin B-like protease 3 OS=Arabidopsis thaliana OX=3702 GN=CATHB3 PE=1 SV=1
TRINITY_DN78_c0_g1_i6	cathepsin B-like protease 3 [Elaeis guineensis]	GO:0004197(cysteine-type endopeptidase activity);GO:0050790(regulation of catalytic activity);GO:0051603(proteolysis involved in cellular protein catabolic process);GO:0005615(extracellular space);GO:0005764(lysosome)	K01363	CTSB	http://www.genome.jp/dbget-bin/www_bget?ko:K01363	*	KOG1543	Cysteine proteinase Cathepsin L	sp|Q94K85|CATB3_ARATH	Cathepsin B-like protease 3 OS=Arabidopsis thaliana OX=3702 GN=CATHB3 PE=1 SV=1
TRINITY_DN78_c0_g1_i7	cathepsin B-like protease 3 [Elaeis guineensis]	GO:0004197(cysteine-type endopeptidase activity);GO:0050790(regulation of catalytic activity);GO:0051603(proteolysis involved in cellular protein catabolic process);GO:0005615(extracellular space);GO:0005764(lysosome)	K01363	CTSB	http://www.genome.jp/dbget-bin/www_bget?ko:K01363	*	KOG1543	Cysteine proteinase Cathepsin L	sp|Q94K85|CATB3_ARATH	Cathepsin B-like protease 3 OS=Arabidopsis thaliana OX=3702 GN=CATHB3 PE=1 SV=1
TRINITY_DN78_c0_g1_i1	cathepsin B-like protease 3 [Elaeis guineensis]	GO:0004197(cysteine-type endopeptidase activity);GO:0050790(regulation of catalytic activity);GO:0051603(proteolysis involved in cellular protein catabolic process);GO:0005615(extracellular space);GO:0005764(lysosome)	K01363	CTSB	http://www.genome.jp/dbget-bin/www_bget?ko:K01363	*	KOG1543	Cysteine proteinase Cathepsin L	sp|Q94K85|CATB3_ARATH	Cathepsin B-like protease 3 OS=Arabidopsis thaliana OX=3702 GN=CATHB3 PE=1 SV=1
TRINITY_DN78_c0_g1_i2	cathepsin B-like protease 3 [Phoenix dactylifera]	GO:0004197(cysteine-type endopeptidase activity);GO:0050790(regulation of catalytic activity);GO:0051603(proteolysis involved in cellular protein catabolic process);GO:0005615(extracellular space);GO:0005764(lysosome)	K01363	CTSB	http://www.genome.jp/dbget-bin/www_bget?ko:K01363	*	KOG1543	Cysteine proteinase Cathepsin L	sp|Q94K85|CATB3_ARATH	Cathepsin B-like protease 3 OS=Arabidopsis thaliana OX=3702 GN=CATHB3 PE=1 SV=1
TRINITY_DN78_c0_g1_i3	cathepsin B-like protease 3 [Elaeis guineensis]	GO:0004197(cysteine-type endopeptidase activity);GO:0050790(regulation of catalytic activity);GO:0051603(proteolysis involved in cellular protein catabolic process);GO:0005615(extracellular space);GO:0005764(lysosome)	K01363	CTSB	http://www.genome.jp/dbget-bin/www_bget?ko:K01363	*	KOG1543	Cysteine proteinase Cathepsin L	sp|Q94K85|CATB3_ARATH	Cathepsin B-like protease 3 OS=Arabidopsis thaliana OX=3702 GN=CATHB3 PE=1 SV=1
TRINITY_DN18_c0_g1_i4	uncharacterized protein LOC109831622 isoform X2 [Asparagus officinalis]	GO:0007623(circadian rhythm);GO:0006355(regulation of transcription, DNA-templated)	*	*	*	*	*	*	sp|F4JCX9|LNK2_ARATH	Protein LNK2 OS=Arabidopsis thaliana OX=3702 GN=LNK2 PE=1 SV=1
TRINITY_DN18_c0_g1_i5	protein LNK2 isoform X1 [Elaeis guineensis]	GO:0007623(circadian rhythm);GO:0006355(regulation of transcription, DNA-templated)	*	*	*	*	*	*	sp|F4JCX9|LNK2_ARATH	Protein LNK2 OS=Arabidopsis thaliana OX=3702 GN=LNK2 PE=1 SV=1
TRINITY_DN18_c0_g1_i6	protein LNK2 isoform X1 [Elaeis guineensis]	GO:0007623(circadian rhythm);GO:0006355(regulation of transcription, DNA-templated)	*	*	*	*	*	*	sp|F4JCX9|LNK2_ARATH	Protein LNK2 OS=Arabidopsis thaliana OX=3702 GN=LNK2 PE=1 SV=1
TRINITY_DN18_c0_g1_i7	protein LNK2 isoform X1 [Elaeis guineensis]	GO:0007623(circadian rhythm);GO:0006355(regulation of transcription, DNA-templated)	*	*	*	*	*	*	sp|F4JCX9|LNK2_ARATH	Protein LNK2 OS=Arabidopsis thaliana OX=3702 GN=LNK2 PE=1 SV=1
TRINITY_DN18_c0_g1_i1	protein LNK2-like [Asparagus officinalis]	GO:0007623(circadian rhythm);GO:0006355(regulation of transcription, DNA-templated)	*	*	*	*	*	*	sp|F4JCX9|LNK2_ARATH	Protein LNK2 OS=Arabidopsis thaliana OX=3702 GN=LNK2 PE=1 SV=1
TRINITY_DN18_c0_g1_i2	protein LNK2-like [Asparagus officinalis]	GO:0007623(circadian rhythm);GO:0006355(regulation of transcription, DNA-templated)	*	*	*	*	*	*	sp|F4JCX9|LNK2_ARATH	Protein LNK2 OS=Arabidopsis thaliana OX=3702 GN=LNK2 PE=1 SV=1
TRINITY_DN18_c0_g1_i3	protein LNK2 isoform X1 [Elaeis guineensis]	GO:0007623(circadian rhythm);GO:0006355(regulation of transcription, DNA-templated)	*	*	*	*	*	*	sp|F4JCX9|LNK2_ARATH	Protein LNK2 OS=Arabidopsis thaliana OX=3702 GN=LNK2 PE=1 SV=1
TRINITY_DN18_c0_g1_i8	protein LNK2 isoform X1 [Elaeis guineensis]	GO:0007623(circadian rhythm);GO:0006355(regulation of transcription, DNA-templated)	*	*	*	*	*	*	sp|F4JCX9|LNK2_ARATH	Protein LNK2 OS=Arabidopsis thaliana OX=3702 GN=LNK2 PE=1 SV=1
TRINITY_DN18_c0_g1_i9	protein LNK2 isoform X1 [Elaeis guineensis]	GO:0007623(circadian rhythm);GO:0006355(regulation of transcription, DNA-templated)	*	*	*	*	*	*	sp|F4JCX9|LNK2_ARATH	Protein LNK2 OS=Arabidopsis thaliana OX=3702 GN=LNK2 PE=1 SV=1
TRINITY_DN18_c0_g1_i23	protein LNK2 isoform X1 [Elaeis guineensis]	GO:0007623(circadian rhythm);GO:0006355(regulation of transcription, DNA-templated)	*	*	*	*	*	*	sp|F4JCX9|LNK2_ARATH	Protein LNK2 OS=Arabidopsis thaliana OX=3702 GN=LNK2 PE=1 SV=1
TRINITY_DN18_c0_g1_i22	protein LNK2 isoform X1 [Elaeis guineensis]	GO:0007623(circadian rhythm);GO:0006355(regulation of transcription, DNA-templated)	*	*	*	*	*	*	sp|F4JCX9|LNK2_ARATH	Protein LNK2 OS=Arabidopsis thaliana OX=3702 GN=LNK2 PE=1 SV=1
TRINITY_DN18_c0_g1_i21	protein LNK2 isoform X1 [Elaeis guineensis]	GO:0007623(circadian rhythm);GO:0006355(regulation of transcription, DNA-templated)	*	*	*	*	*	*	sp|F4JCX9|LNK2_ARATH	Protein LNK2 OS=Arabidopsis thaliana OX=3702 GN=LNK2 PE=1 SV=1
TRINITY_DN18_c0_g1_i20	protein LNK2 isoform X1 [Elaeis guineensis]	GO:0007623(circadian rhythm);GO:0006355(regulation of transcription, DNA-templated)	*	*	*	*	*	*	sp|F4JCX9|LNK2_ARATH	Protein LNK2 OS=Arabidopsis thaliana OX=3702 GN=LNK2 PE=1 SV=1
TRINITY_DN18_c0_g1_i18	protein LNK2-like [Asparagus officinalis]	GO:0007623(circadian rhythm);GO:0006355(regulation of transcription, DNA-templated)	*	*	*	*	*	*	sp|F4JCX9|LNK2_ARATH	Protein LNK2 OS=Arabidopsis thaliana OX=3702 GN=LNK2 PE=1 SV=1
TRINITY_DN18_c0_g1_i19	protein LNK2-like [Asparagus officinalis]	GO:0007623(circadian rhythm);GO:0006355(regulation of transcription, DNA-templated)	*	*	*	*	*	*	sp|F4JCX9|LNK2_ARATH	Protein LNK2 OS=Arabidopsis thaliana OX=3702 GN=LNK2 PE=1 SV=1
TRINITY_DN18_c0_g1_i16	protein LNK2 isoform X1 [Elaeis guineensis]	GO:0007623(circadian rhythm);GO:0006355(regulation of transcription, DNA-templated)	*	*	*	*	*	*	sp|F4JCX9|LNK2_ARATH	Protein LNK2 OS=Arabidopsis thaliana OX=3702 GN=LNK2 PE=1 SV=1
TRINITY_DN18_c0_g1_i17	protein LNK2-like [Asparagus officinalis]	GO:0007623(circadian rhythm);GO:0006355(regulation of transcription, DNA-templated)	*	*	*	*	*	*	sp|F4JCX9|LNK2_ARATH	Protein LNK2 OS=Arabidopsis thaliana OX=3702 GN=LNK2 PE=1 SV=1
TRINITY_DN18_c0_g1_i14	protein LNK2 isoform X1 [Elaeis guineensis]	GO:0007623(circadian rhythm);GO:0006355(regulation of transcription, DNA-templated)	*	*	*	*	*	*	sp|F4JCX9|LNK2_ARATH	Protein LNK2 OS=Arabidopsis thaliana OX=3702 GN=LNK2 PE=1 SV=1
TRINITY_DN18_c0_g1_i15	protein LNK2 isoform X1 [Elaeis guineensis]	GO:0007623(circadian rhythm);GO:0006355(regulation of transcription, DNA-templated)	*	*	*	*	*	*	sp|F4JCX9|LNK2_ARATH	Protein LNK2 OS=Arabidopsis thaliana OX=3702 GN=LNK2 PE=1 SV=1
TRINITY_DN18_c0_g1_i12	protein LNK2 isoform X1 [Elaeis guineensis]	GO:0007623(circadian rhythm);GO:0006355(regulation of transcription, DNA-templated)	*	*	*	*	*	*	sp|F4JCX9|LNK2_ARATH	Protein LNK2 OS=Arabidopsis thaliana OX=3702 GN=LNK2 PE=1 SV=1
TRINITY_DN18_c0_g1_i13	protein LNK2 isoform X1 [Elaeis guineensis]	GO:0007623(circadian rhythm);GO:0006355(regulation of transcription, DNA-templated)	*	*	*	*	*	*	sp|F4JCX9|LNK2_ARATH	Protein LNK2 OS=Arabidopsis thaliana OX=3702 GN=LNK2 PE=1 SV=1
TRINITY_DN18_c0_g1_i10	protein LNK2 isoform X1 [Elaeis guineensis]	GO:0007623(circadian rhythm);GO:0006355(regulation of transcription, DNA-templated)	*	*	*	*	*	*	sp|F4JCX9|LNK2_ARATH	Protein LNK2 OS=Arabidopsis thaliana OX=3702 GN=LNK2 PE=1 SV=1
TRINITY_DN18_c0_g1_i11	protein LNK2 isoform X1 [Elaeis guineensis]	GO:0007623(circadian rhythm);GO:0006355(regulation of transcription, DNA-templated)	*	*	*	*	*	*	sp|F4JCX9|LNK2_ARATH	Protein LNK2 OS=Arabidopsis thaliana OX=3702 GN=LNK2 PE=1 SV=1
TRINITY_DN51_c0_g1_i4	40S ribosomal protein S24-1-like [Dendrobium catenatum]	GO:0003735(structural constituent of ribosome);GO:0006412(translation);GO:0005840(ribosome)	K02974	RP-S24e, RPS24	http://www.genome.jp/dbget-bin/www_bget?ko:K02974	ko03010(Ribosome)	KOG3424	40S ribosomal protein S24	sp|Q9SS17|RS241_ARATH	Small ribosomal subunit protein eS24z OS=Arabidopsis thaliana OX=3702 GN=RPS24A PE=2 SV=1
TRINITY_DN51_c0_g1_i1	40S ribosomal protein S24-1-like [Dendrobium catenatum]	GO:0003735(structural constituent of ribosome);GO:0006412(translation);GO:0005840(ribosome)	K02974	RP-S24e, RPS24	http://www.genome.jp/dbget-bin/www_bget?ko:K02974	ko03010(Ribosome)	KOG3424	40S ribosomal protein S24	sp|Q9SS17|RS241_ARATH	Small ribosomal subunit protein eS24z OS=Arabidopsis thaliana OX=3702 GN=RPS24A PE=2 SV=1
TRINITY_DN51_c0_g1_i2	40S ribosomal protein S24-1-like [Dendrobium catenatum]	GO:0003735(structural constituent of ribosome);GO:0006412(translation);GO:0005840(ribosome)	K02974	RP-S24e, RPS24	http://www.genome.jp/dbget-bin/www_bget?ko:K02974	ko03010(Ribosome)	KOG3424	40S ribosomal protein S24	sp|Q9SS17|RS241_ARATH	Small ribosomal subunit protein eS24z OS=Arabidopsis thaliana OX=3702 GN=RPS24A PE=2 SV=1
TRINITY_DN51_c3_g1_i1	*	*	*	*	*	*	*	*	*	*
TRINITY_DN51_c4_g1_i1	*	*	*	*	*	*	*	*	*	*
TRINITY_DN51_c2_g2_i2	uncharacterized protein LOC109820110 [Asparagus officinalis]	*	*	*	*	*	*	*	*	*
TRINITY_DN51_c2_g2_i1	uncharacterized protein LOC109820110 [Asparagus officinalis]	*	*	*	*	*	*	*	*	*
TRINITY_DN51_c2_g3_i1	uncharacterized protein LOC109820110 [Asparagus officinalis]	*	*	*	*	*	*	*	*	*
TRINITY_DN51_c2_g3_i2	uncharacterized protein LOC109820110 [Asparagus officinalis]	*	*	*	*	*	*	*	*	*
TRINITY_DN51_c1_g1_i1	40S ribosomal protein S24-1 [Ananas comosus]	GO:0003735(structural constituent of ribosome);GO:0006412(translation);GO:0005840(ribosome)	K02974	RP-S24e, RPS24	http://www.genome.jp/dbget-bin/www_bget?ko:K02974	ko03010(Ribosome)	KOG3424	40S ribosomal protein S24	sp|Q9SS17|RS241_ARATH	Small ribosomal subunit protein eS24z OS=Arabidopsis thaliana OX=3702 GN=RPS24A PE=2 SV=1
TRINITY_DN51_c1_g1_i3	40S ribosomal protein S24-1 [Ananas comosus]	GO:0003735(structural constituent of ribosome);GO:0006412(translation);GO:0005840(ribosome)	K02974	RP-S24e, RPS24	http://www.genome.jp/dbget-bin/www_bget?ko:K02974	ko03010(Ribosome)	KOG3424	40S ribosomal protein S24	sp|Q9SS17|RS241_ARATH	Small ribosomal subunit protein eS24z OS=Arabidopsis thaliana OX=3702 GN=RPS24A PE=2 SV=1
TRINITY_DN51_c1_g1_i2	40S ribosomal protein S24-1 [Ananas comosus]	GO:0003735(structural constituent of ribosome);GO:0006412(translation);GO:0005840(ribosome)	K02974	RP-S24e, RPS24	http://www.genome.jp/dbget-bin/www_bget?ko:K02974	ko03010(Ribosome)	KOG3424	40S ribosomal protein S24	sp|Q9SS17|RS241_ARATH	Small ribosomal subunit protein eS24z OS=Arabidopsis thaliana OX=3702 GN=RPS24A PE=2 SV=1
TRINITY_DN51_c2_g1_i2	uncharacterized protein LOC109820110 [Asparagus officinalis]	*	*	*	*	*	*	*	*	*
TRINITY_DN51_c2_g1_i3	uncharacterized protein LOC109820110 [Asparagus officinalis]	*	*	*	*	*	*	*	*	*
TRINITY_DN51_c2_g1_i1	uncharacterized protein LOC109820110 [Asparagus officinalis]	*	*	*	*	*	*	*	*	*
TRINITY_DN51_c2_g4_i1	hypothetical protein C4D60_Mb01t13460 [Musa balbisiana]	GO:0003723(RNA binding)	*	*	*	*	KOG4209	Splicing factor RNPS1, SR protein superfamily	sp|Q9LPI5|CID11_ARATH	Polyadenylate-binding protein-interacting protein 11 OS=Arabidopsis thaliana OX=3702 GN=CID11 PE=2 SV=1
TRINITY_DN51_c2_g5_i2	uncharacterized protein LOC109843815 [Asparagus officinalis]	*	*	*	*	*	*	*	*	*
TRINITY_DN51_c2_g5_i1	uncharacterized protein LOC109843815 [Asparagus officinalis]	*	*	*	*	*	*	*	*	*
TRINITY_DN53_c3_g1_i1	*	*	*	*	*	*	*	*	*	*
TRINITY_DN53_c1_g1_i1	*	*	*	*	*	*	*	*	*	*
TRINITY_DN53_c0_g1_i4	uncharacterized protein A4U43_C01F33180, partial [Asparagus officinalis]	GO:0004553(hydrolase activity, hydrolyzing O-glycosyl compounds);GO:0005975(carbohydrate metabolic process)	K01188	E3.2.1.21	http://www.genome.jp/dbget-bin/www_bget?ko:K01188	ko00999(Biosynthesis of various plant secondary metabolites);ko00500(Starch and sucrose metabolism);ko00460(Cyanoamino acid metabolism)	*	*	sp|B8AVF0|BGL12_ORYSI	Beta-glucosidase 12 OS=Oryza sativa subsp. indica OX=39946 GN=BGLU12 PE=3 SV=1
TRINITY_DN53_c0_g1_i5	beta-glucosidase, partial [Hyacinthus orientalis]	GO:0008422(beta-glucosidase activity);GO:0005975(carbohydrate metabolic process)	K20834	F26G	http://www.genome.jp/dbget-bin/www_bget?ko:K20834	*	*	*	sp|Q42707|F26G_HELSP	Furostanol glycoside 26-O-beta-glucosidase OS=Hellenia speciosa OX=49577 GN=F26G PE=1 SV=1
TRINITY_DN53_c0_g1_i6	primary amine oxidase-like [Asparagus officinalis]	GO:0005507(copper ion binding);GO:0008131(primary amine oxidase activity);GO:0048038(quinone binding);GO:0009308(amine metabolic process);GO:0016021(integral component of membrane)	K00276	AOC3, AOC2, tynA	http://www.genome.jp/dbget-bin/www_bget?ko:K00276	ko00260(Glycine, serine and threonine metabolism);ko00360(Phenylalanine metabolism);ko00350(Tyrosine metabolism);ko00950(Isoquinoline alkaloid biosynthesis);ko00960(Tropane, piperidine and pyridine alkaloid biosynthesis);ko00410(beta-Alanine metabolism)	KOG1186	Copper amine oxidase	sp|Q8H1H9|CAOG1_ARATH	Amine oxidase [copper-containing] gamma 1 OS=Arabidopsis thaliana OX=3702 GN=CuAOgamma1 PE=1 SV=1
TRINITY_DN53_c0_g1_i7	uncharacterized protein A4U43_C01F33180, partial [Asparagus officinalis]	GO:0004553(hydrolase activity, hydrolyzing O-glycosyl compounds);GO:0005975(carbohydrate metabolic process)	K01188	E3.2.1.21	http://www.genome.jp/dbget-bin/www_bget?ko:K01188	ko00999(Biosynthesis of various plant secondary metabolites);ko00500(Starch and sucrose metabolism);ko00460(Cyanoamino acid metabolism)	*	*	sp|B8AVF0|BGL12_ORYSI	Beta-glucosidase 12 OS=Oryza sativa subsp. indica OX=39946 GN=BGLU12 PE=3 SV=1
TRINITY_DN53_c0_g1_i1	uncharacterized protein A4U43_C01F33180, partial [Asparagus officinalis]	GO:0004553(hydrolase activity, hydrolyzing O-glycosyl compounds);GO:0005975(carbohydrate metabolic process)	K01188	E3.2.1.21	http://www.genome.jp/dbget-bin/www_bget?ko:K01188	ko00999(Biosynthesis of various plant secondary metabolites);ko00500(Starch and sucrose metabolism);ko00460(Cyanoamino acid metabolism)	*	*	sp|B8AVF0|BGL12_ORYSI	Beta-glucosidase 12 OS=Oryza sativa subsp. indica OX=39946 GN=BGLU12 PE=3 SV=1
TRINITY_DN53_c0_g1_i2	uncharacterized protein A4U43_C01F33180, partial [Asparagus officinalis]	*	K01188	E3.2.1.21	http://www.genome.jp/dbget-bin/www_bget?ko:K01188	ko00999(Biosynthesis of various plant secondary metabolites);ko00500(Starch and sucrose metabolism);ko00460(Cyanoamino acid metabolism)	*	*	sp|B8AVF0|BGL12_ORYSI	Beta-glucosidase 12 OS=Oryza sativa subsp. indica OX=39946 GN=BGLU12 PE=3 SV=1
TRINITY_DN53_c0_g1_i3	uncharacterized protein A4U43_C01F33180, partial [Asparagus officinalis]	GO:0004553(hydrolase activity, hydrolyzing O-glycosyl compounds);GO:0005975(carbohydrate metabolic process)	K01188	E3.2.1.21	http://www.genome.jp/dbget-bin/www_bget?ko:K01188	ko00999(Biosynthesis of various plant secondary metabolites);ko00500(Starch and sucrose metabolism);ko00460(Cyanoamino acid metabolism)	*	*	sp|B8AVF0|BGL12_ORYSI	Beta-glucosidase 12 OS=Oryza sativa subsp. indica OX=39946 GN=BGLU12 PE=3 SV=1
TRINITY_DN53_c0_g1_i8	uncharacterized protein A4U43_C01F33180, partial [Asparagus officinalis]	GO:0004553(hydrolase activity, hydrolyzing O-glycosyl compounds);GO:0005975(carbohydrate metabolic process)	K01188	E3.2.1.21	http://www.genome.jp/dbget-bin/www_bget?ko:K01188	ko00999(Biosynthesis of various plant secondary metabolites);ko00500(Starch and sucrose metabolism);ko00460(Cyanoamino acid metabolism)	*	*	sp|B8AVF0|BGL12_ORYSI	Beta-glucosidase 12 OS=Oryza sativa subsp. indica OX=39946 GN=BGLU12 PE=3 SV=1
TRINITY_DN53_c0_g1_i9	uncharacterized protein A4U43_C01F33180, partial [Asparagus officinalis]	GO:0004553(hydrolase activity, hydrolyzing O-glycosyl compounds);GO:0005975(carbohydrate metabolic process)	K01188	E3.2.1.21	http://www.genome.jp/dbget-bin/www_bget?ko:K01188	ko00999(Biosynthesis of various plant secondary metabolites);ko00500(Starch and sucrose metabolism);ko00460(Cyanoamino acid metabolism)	*	*	sp|B8AVF0|BGL12_ORYSI	Beta-glucosidase 12 OS=Oryza sativa subsp. indica OX=39946 GN=BGLU12 PE=3 SV=1
TRINITY_DN53_c0_g1_i14	primary amine oxidase-like [Asparagus officinalis]	GO:0005507(copper ion binding);GO:0008131(primary amine oxidase activity);GO:0048038(quinone binding);GO:0009308(amine metabolic process);GO:0016021(integral component of membrane)	K00276	AOC3, AOC2, tynA	http://www.genome.jp/dbget-bin/www_bget?ko:K00276	ko00260(Glycine, serine and threonine metabolism);ko00360(Phenylalanine metabolism);ko00350(Tyrosine metabolism);ko00950(Isoquinoline alkaloid biosynthesis);ko00960(Tropane, piperidine and pyridine alkaloid biosynthesis);ko00410(beta-Alanine metabolism)	KOG1186	Copper amine oxidase	sp|Q8H1H9|CAOG1_ARATH	Amine oxidase [copper-containing] gamma 1 OS=Arabidopsis thaliana OX=3702 GN=CuAOgamma1 PE=1 SV=1
TRINITY_DN53_c0_g1_i12	primary amine oxidase-like [Asparagus officinalis]	GO:0005507(copper ion binding);GO:0008131(primary amine oxidase activity);GO:0048038(quinone binding);GO:0009308(amine metabolic process);GO:0016021(integral component of membrane)	K00276	AOC3, AOC2, tynA	http://www.genome.jp/dbget-bin/www_bget?ko:K00276	ko00260(Glycine, serine and threonine metabolism);ko00360(Phenylalanine metabolism);ko00350(Tyrosine metabolism);ko00950(Isoquinoline alkaloid biosynthesis);ko00960(Tropane, piperidine and pyridine alkaloid biosynthesis);ko00410(beta-Alanine metabolism)	KOG1186	Copper amine oxidase	sp|Q8H1H9|CAOG1_ARATH	Amine oxidase [copper-containing] gamma 1 OS=Arabidopsis thaliana OX=3702 GN=CuAOgamma1 PE=1 SV=1
TRINITY_DN53_c0_g1_i10	beta-glucosidase, partial [Hyacinthus orientalis]	*	K01188	E3.2.1.21	http://www.genome.jp/dbget-bin/www_bget?ko:K01188	ko00999(Biosynthesis of various plant secondary metabolites);ko00500(Starch and sucrose metabolism);ko00460(Cyanoamino acid metabolism)	*	*	sp|Q42707|F26G_HELSP	Furostanol glycoside 26-O-beta-glucosidase OS=Hellenia speciosa OX=49577 GN=F26G PE=1 SV=1
TRINITY_DN53_c0_g1_i11	primary amine oxidase-like [Phoenix dactylifera]	GO:0005507(copper ion binding);GO:0008131(primary amine oxidase activity);GO:0048038(quinone binding);GO:0009308(amine metabolic process);GO:0016021(integral component of membrane)	K00276	AOC3, AOC2, tynA	http://www.genome.jp/dbget-bin/www_bget?ko:K00276	ko00260(Glycine, serine and threonine metabolism);ko00360(Phenylalanine metabolism);ko00350(Tyrosine metabolism);ko00950(Isoquinoline alkaloid biosynthesis);ko00960(Tropane, piperidine and pyridine alkaloid biosynthesis);ko00410(beta-Alanine metabolism)	KOG1186	Copper amine oxidase	sp|Q8H1H9|CAOG1_ARATH	Amine oxidase [copper-containing] gamma 1 OS=Arabidopsis thaliana OX=3702 GN=CuAOgamma1 PE=1 SV=1
TRINITY_DN53_c0_g2_i1	*	*	*	*	*	*	*	*	*	*
TRINITY_DN53_c0_g2_i3	50S ribosomal protein L13, chloroplastic [Asparagus officinalis]	GO:0003729(mRNA binding);GO:0003735(structural constituent of ribosome);GO:0017148(negative regulation of translation);GO:0006412(translation);GO:0022625(cytosolic large ribosomal subunit);GO:0005840(ribosome);GO:0009536(plastid)	K02871	RP-L13, MRPL13, rplM	http://www.genome.jp/dbget-bin/www_bget?ko:K02871	ko03010(Ribosome)	*	*	sp|P12629|RK13_SPIOL	Large ribosomal subunit protein uL13c OS=Spinacia oleracea OX=3562 GN=RPL13 PE=1 SV=1
TRINITY_DN53_c0_g2_i2	50S ribosomal protein L13, chloroplastic [Asparagus officinalis]	GO:0003729(mRNA binding);GO:0003735(structural constituent of ribosome);GO:0017148(negative regulation of translation);GO:0006412(translation);GO:0022625(cytosolic large ribosomal subunit);GO:0005840(ribosome)	K02871	RP-L13, MRPL13, rplM	http://www.genome.jp/dbget-bin/www_bget?ko:K02871	ko03010(Ribosome)	*	*	sp|P12629|RK13_SPIOL	Large ribosomal subunit protein uL13c OS=Spinacia oleracea OX=3562 GN=RPL13 PE=1 SV=1
TRINITY_DN53_c0_g2_i4	50S ribosomal protein L13, chloroplastic [Asparagus officinalis]	GO:0003729(mRNA binding);GO:0003735(structural constituent of ribosome);GO:0017148(negative regulation of translation);GO:0006412(translation);GO:0022625(cytosolic large ribosomal subunit);GO:0005840(ribosome);GO:0009536(plastid)	K02871	RP-L13, MRPL13, rplM	http://www.genome.jp/dbget-bin/www_bget?ko:K02871	ko03010(Ribosome)	*	*	sp|P12629|RK13_SPIOL	Large ribosomal subunit protein uL13c OS=Spinacia oleracea OX=3562 GN=RPL13 PE=1 SV=1
TRINITY_DN28_c0_g1_i4	uncharacterized protein LOC109828887 [Asparagus officinalis]	GO:0051087(chaperone binding);GO:0006457(protein folding);GO:0009506(plasmodesma)	*	*	*	*	*	*	sp|O82345|BAG6_ARATH	BAG family molecular chaperone regulator 6 OS=Arabidopsis thaliana OX=3702 GN=BAG6 PE=1 SV=1
TRINITY_DN28_c0_g1_i5	uncharacterized protein LOC109828887 [Asparagus officinalis]	GO:0051087(chaperone binding);GO:0006457(protein folding);GO:0009506(plasmodesma)	*	*	*	*	*	*	*	*
TRINITY_DN28_c0_g1_i6	uncharacterized protein LOC109828887 [Asparagus officinalis]	GO:0051087(chaperone binding);GO:0006457(protein folding);GO:0009506(plasmodesma)	*	*	*	*	*	*	sp|O82345|BAG6_ARATH	BAG family molecular chaperone regulator 6 OS=Arabidopsis thaliana OX=3702 GN=BAG6 PE=1 SV=1
TRINITY_DN28_c0_g1_i1	BAG family molecular chaperone regulator 6-like [Phoenix dactylifera]	GO:0051087(chaperone binding);GO:0006457(protein folding);GO:0009506(plasmodesma)	*	*	*	*	*	*	sp|O82345|BAG6_ARATH	BAG family molecular chaperone regulator 6 OS=Arabidopsis thaliana OX=3702 GN=BAG6 PE=1 SV=1
TRINITY_DN28_c0_g1_i2	BAG family molecular chaperone regulator 6-like [Phoenix dactylifera]	GO:0051087(chaperone binding);GO:0006457(protein folding);GO:0009506(plasmodesma)	*	*	*	*	*	*	sp|O82345|BAG6_ARATH	BAG family molecular chaperone regulator 6 OS=Arabidopsis thaliana OX=3702 GN=BAG6 PE=1 SV=1
TRINITY_DN28_c0_g1_i3	BAG family molecular chaperone regulator 6-like [Phoenix dactylifera]	GO:0051087(chaperone binding);GO:0006457(protein folding);GO:0009506(plasmodesma)	*	*	*	*	*	*	sp|O82345|BAG6_ARATH	BAG family molecular chaperone regulator 6 OS=Arabidopsis thaliana OX=3702 GN=BAG6 PE=1 SV=1
TRINITY_DN96_c0_g1_i4	bet1-like SNARE 1-1 isoform X1 [Asparagus officinalis]	GO:0015031(protein transport);GO:0030173(integral component of Golgi membrane)	K08504	BET1	http://www.genome.jp/dbget-bin/www_bget?ko:K08504	ko04130(SNARE interactions in vesicular transport)	*	*	sp|Q9M2J9|BET11_ARATH	Bet1-like SNARE 1-1 OS=Arabidopsis thaliana OX=3702 GN=BET11 PE=1 SV=1
TRINITY_DN96_c0_g1_i5	bet1-like SNARE 1-1 isoform X1 [Asparagus officinalis]	GO:0015031(protein transport);GO:0030173(integral component of Golgi membrane)	K08504	BET1	http://www.genome.jp/dbget-bin/www_bget?ko:K08504	ko04130(SNARE interactions in vesicular transport)	*	*	sp|Q9M2J9|BET11_ARATH	Bet1-like SNARE 1-1 OS=Arabidopsis thaliana OX=3702 GN=BET11 PE=1 SV=1
TRINITY_DN96_c0_g1_i7	bet1-like SNARE 1-1 isoform X1 [Asparagus officinalis]	GO:0015031(protein transport);GO:0030173(integral component of Golgi membrane)	K08504	BET1	http://www.genome.jp/dbget-bin/www_bget?ko:K08504	ko04130(SNARE interactions in vesicular transport)	*	*	sp|Q9M2J9|BET11_ARATH	Bet1-like SNARE 1-1 OS=Arabidopsis thaliana OX=3702 GN=BET11 PE=1 SV=1
TRINITY_DN96_c0_g1_i1	bet1-like SNARE 1-1 isoform X1 [Asparagus officinalis]	GO:0015031(protein transport);GO:0030173(integral component of Golgi membrane)	K08504	BET1	http://www.genome.jp/dbget-bin/www_bget?ko:K08504	ko04130(SNARE interactions in vesicular transport)	*	*	sp|Q9M2J9|BET11_ARATH	Bet1-like SNARE 1-1 OS=Arabidopsis thaliana OX=3702 GN=BET11 PE=1 SV=1
TRINITY_DN96_c0_g1_i2	bet1-like SNARE 1-1 [Asparagus officinalis]	GO:0015031(protein transport);GO:0030173(integral component of Golgi membrane)	K08504	BET1	http://www.genome.jp/dbget-bin/www_bget?ko:K08504	ko04130(SNARE interactions in vesicular transport)	*	*	sp|Q9M2J9|BET11_ARATH	Bet1-like SNARE 1-1 OS=Arabidopsis thaliana OX=3702 GN=BET11 PE=1 SV=1
TRINITY_DN96_c0_g1_i3	bet1-like SNARE 1-1 isoform X1 [Asparagus officinalis]	GO:0015031(protein transport);GO:0030173(integral component of Golgi membrane)	K08504	BET1	http://www.genome.jp/dbget-bin/www_bget?ko:K08504	ko04130(SNARE interactions in vesicular transport)	*	*	sp|Q9M2J9|BET11_ARATH	Bet1-like SNARE 1-1 OS=Arabidopsis thaliana OX=3702 GN=BET11 PE=1 SV=1
TRINITY_DN96_c0_g1_i8	bet1-like SNARE 1-1 isoform X1 [Asparagus officinalis]	GO:0015031(protein transport);GO:0030173(integral component of Golgi membrane)	K08504	BET1	http://www.genome.jp/dbget-bin/www_bget?ko:K08504	ko04130(SNARE interactions in vesicular transport)	*	*	sp|Q9M2J9|BET11_ARATH	Bet1-like SNARE 1-1 OS=Arabidopsis thaliana OX=3702 GN=BET11 PE=1 SV=1
TRINITY_DN96_c0_g1_i9	bet1-like SNARE 1-1 isoform X1 [Asparagus officinalis]	GO:0015031(protein transport);GO:0030173(integral component of Golgi membrane)	K08504	BET1	http://www.genome.jp/dbget-bin/www_bget?ko:K08504	ko04130(SNARE interactions in vesicular transport)	*	*	sp|Q9M2J9|BET11_ARATH	Bet1-like SNARE 1-1 OS=Arabidopsis thaliana OX=3702 GN=BET11 PE=1 SV=1
TRINITY_DN57_c0_g1_i1	hypothetical protein B296_00024749 [Ensete ventricosum]	*	*	*	*	*	*	*	*	*
TRINITY_DN57_c0_g1_i2	hypothetical protein B296_00024749 [Ensete ventricosum]	*	*	*	*	*	*	*	*	*
TRINITY_DN57_c0_g2_i1	*	*	*	*	*	*	*	*	*	*
TRINITY_DN57_c0_g2_i2	hypothetical protein B296_00024749 [Ensete ventricosum]	*	*	*	*	*	*	*	*	*
TRINITY_DN13_c0_g1_i1	protein DJ-1 homolog B [Elaeis guineensis]	GO:0036524(protein deglycase activity);GO:0106046(guanine deglycation, glyoxal removal);GO:0036529(protein deglycation, glyoxal removal);GO:0005829(cytosol);GO:0005634(nucleus)	K03152	thiJ	http://www.genome.jp/dbget-bin/www_bget?ko:K03152	*	KOG2764	Putative transcriptional regulator DJ-1	sp|Q9MAH3|DJ1B_ARATH	Protein DJ-1 homolog B OS=Arabidopsis thaliana OX=3702 GN=DJ1B PE=1 SV=1
TRINITY_DN13_c0_g1_i2	protein DJ-1 homolog B [Elaeis guineensis]	GO:0036524(protein deglycase activity);GO:0106046(guanine deglycation, glyoxal removal);GO:0036529(protein deglycation, glyoxal removal);GO:0005829(cytosol);GO:0005634(nucleus)	K03152	thiJ	http://www.genome.jp/dbget-bin/www_bget?ko:K03152	*	KOG2764	Putative transcriptional regulator DJ-1	sp|Q9MAH3|DJ1B_ARATH	Protein DJ-1 homolog B OS=Arabidopsis thaliana OX=3702 GN=DJ1B PE=1 SV=1
TRINITY_DN75_c0_g1_i1	protein MARD1-like [Asparagus officinalis]	*	*	*	*	*	*	*	sp|Q9SGZ8|FLZ6_ARATH	FCS-Like Zinc finger 6 OS=Arabidopsis thaliana OX=3702 GN=FLZ6 PE=1 SV=1
TRINITY_DN75_c0_g1_i2	protein MARD1-like [Asparagus officinalis]	*	*	*	*	*	*	*	sp|Q9SGZ8|FLZ6_ARATH	FCS-Like Zinc finger 6 OS=Arabidopsis thaliana OX=3702 GN=FLZ6 PE=1 SV=1
TRINITY_DN91_c0_g1_i4	*	*	*	*	*	*	*	*	*	*
TRINITY_DN91_c0_g1_i5	scopoletin glucosyltransferase-like [Asparagus officinalis]	GO:0016758(transferase activity, transferring hexosyl groups);GO:0008194(UDP-glycosyltransferase activity);GO:0043231(intracellular membrane-bounded organelle)	K23260	TOGT1	http://www.genome.jp/dbget-bin/www_bget?ko:K23260	ko00999(Biosynthesis of various plant secondary metabolites)	*	*	sp|Q9ZQ95|U73C6_ARATH	UDP-glycosyltransferase 73C6 OS=Arabidopsis thaliana OX=3702 GN=UGT73C6 PE=2 SV=1
TRINITY_DN91_c0_g1_i6	scopoletin glucosyltransferase-like [Elaeis guineensis]	GO:0016758(transferase activity, transferring hexosyl groups);GO:0008194(UDP-glycosyltransferase activity);GO:0043231(intracellular membrane-bounded organelle)	K23260	TOGT1	http://www.genome.jp/dbget-bin/www_bget?ko:K23260	ko00999(Biosynthesis of various plant secondary metabolites)	*	*	sp|Q2V6J9|UFOG7_FRAAN	UDP-glucose flavonoid 3-O-glucosyltransferase 7 OS=Fragaria ananassa OX=3747 GN=GT7 PE=1 SV=1
TRINITY_DN91_c0_g1_i1	scopoletin glucosyltransferase-like isoform X1 [Asparagus officinalis]	GO:0016758(transferase activity, transferring hexosyl groups);GO:0008194(UDP-glycosyltransferase activity);GO:0043231(intracellular membrane-bounded organelle)	K23260	TOGT1	http://www.genome.jp/dbget-bin/www_bget?ko:K23260	ko00999(Biosynthesis of various plant secondary metabolites)	*	*	sp|Q9ZQ95|U73C6_ARATH	UDP-glycosyltransferase 73C6 OS=Arabidopsis thaliana OX=3702 GN=UGT73C6 PE=2 SV=1
TRINITY_DN91_c0_g1_i2	scopoletin glucosyltransferase-like [Asparagus officinalis]	GO:0016758(transferase activity, transferring hexosyl groups);GO:0008194(UDP-glycosyltransferase activity);GO:0043231(intracellular membrane-bounded organelle)	K23260	TOGT1	http://www.genome.jp/dbget-bin/www_bget?ko:K23260	ko00999(Biosynthesis of various plant secondary metabolites)	*	*	sp|Q6QDB6|U73B6_RHOSK	Probable UDP-glucosyl transferase 73B6 OS=Rhodiola sachalinensis OX=265354 GN=UGT73B6 PE=2 SV=1
TRINITY_DN31_c1_g1_i1	*	*	*	*	*	*	*	*	*	*
TRINITY_DN31_c0_g1_i4	60S ribosomal protein L8 [Elaeis guineensis]	GO:0003723(RNA binding);GO:0003735(structural constituent of ribosome);GO:0006412(translation);GO:0015934(large ribosomal subunit);GO:0002181(cytoplasmic translation);GO:0022625(cytosolic large ribosomal subunit)	K02938	RP-L8e, RPL8	http://www.genome.jp/dbget-bin/www_bget?ko:K02938	ko03010(Ribosome)	KOG0438	Mitochondrial/chloroplast ribosomal protein L2	sp|P29766|RL8_SOLLC	Large ribosomal subunit protein uL2 OS=Solanum lycopersicum OX=4081 GN=RPL8 PE=1 SV=1
TRINITY_DN31_c0_g1_i5	60S ribosomal protein L8-like [Phoenix dactylifera]	GO:0003723(RNA binding);GO:0003735(structural constituent of ribosome);GO:0002181(cytoplasmic translation);GO:0022625(cytosolic large ribosomal subunit)	K02938	RP-L8e, RPL8	http://www.genome.jp/dbget-bin/www_bget?ko:K02938	ko03010(Ribosome)	KOG0438	Mitochondrial/chloroplast ribosomal protein L2	sp|P29766|RL8_SOLLC	Large ribosomal subunit protein uL2 OS=Solanum lycopersicum OX=4081 GN=RPL8 PE=1 SV=1
TRINITY_DN31_c0_g1_i6	60S ribosomal protein L8 [Dendrobium catenatum]	GO:0003723(RNA binding);GO:0003735(structural constituent of ribosome);GO:0002181(cytoplasmic translation);GO:0022625(cytosolic large ribosomal subunit)	K02938	RP-L8e, RPL8	http://www.genome.jp/dbget-bin/www_bget?ko:K02938	ko03010(Ribosome)	KOG2309	60s ribosomal protein L2/L8	sp|P29766|RL8_SOLLC	Large ribosomal subunit protein uL2 OS=Solanum lycopersicum OX=4081 GN=RPL8 PE=1 SV=1
TRINITY_DN31_c0_g1_i7	60S ribosomal protein L8 [Elaeis guineensis]	GO:0003723(RNA binding);GO:0003735(structural constituent of ribosome);GO:0006412(translation);GO:0015934(large ribosomal subunit);GO:0002181(cytoplasmic translation);GO:0022625(cytosolic large ribosomal subunit)	K02938	RP-L8e, RPL8	http://www.genome.jp/dbget-bin/www_bget?ko:K02938	ko03010(Ribosome)	KOG2309	60s ribosomal protein L2/L8	sp|P29766|RL8_SOLLC	Large ribosomal subunit protein uL2 OS=Solanum lycopersicum OX=4081 GN=RPL8 PE=1 SV=1
TRINITY_DN31_c0_g1_i1	60S ribosomal protein L8 [Elaeis guineensis]	GO:0003723(RNA binding);GO:0003735(structural constituent of ribosome);GO:0002181(cytoplasmic translation);GO:0022625(cytosolic large ribosomal subunit);GO:0006412(translation);GO:0015934(large ribosomal subunit)	K02938	RP-L8e, RPL8	http://www.genome.jp/dbget-bin/www_bget?ko:K02938	ko03010(Ribosome)	KOG2309	60s ribosomal protein L2/L8	sp|P29766|RL8_SOLLC	Large ribosomal subunit protein uL2 OS=Solanum lycopersicum OX=4081 GN=RPL8 PE=1 SV=1
TRINITY_DN31_c0_g1_i3	Ribosomal protein L2 [Cinnamomum micranthum f. kanehirae]	GO:0003723(RNA binding);GO:0003735(structural constituent of ribosome);GO:0002181(cytoplasmic translation);GO:0022625(cytosolic large ribosomal subunit);GO:0006412(translation);GO:0015934(large ribosomal subunit)	K02938	RP-L8e, RPL8	http://www.genome.jp/dbget-bin/www_bget?ko:K02938	ko03010(Ribosome)	KOG2309	60s ribosomal protein L2/L8	sp|P29766|RL8_SOLLC	Large ribosomal subunit protein uL2 OS=Solanum lycopersicum OX=4081 GN=RPL8 PE=1 SV=1
TRINITY_DN31_c0_g1_i9	60S ribosomal protein L8 [Dendrobium catenatum]	GO:0003723(RNA binding);GO:0003735(structural constituent of ribosome);GO:0002181(cytoplasmic translation);GO:0022625(cytosolic large ribosomal subunit)	K02938	RP-L8e, RPL8	http://www.genome.jp/dbget-bin/www_bget?ko:K02938	ko03010(Ribosome)	KOG2309	60s ribosomal protein L2/L8	sp|P29766|RL8_SOLLC	Large ribosomal subunit protein uL2 OS=Solanum lycopersicum OX=4081 GN=RPL8 PE=1 SV=1
TRINITY_DN31_c0_g1_i10	60S ribosomal protein L8 [Elaeis guineensis]	GO:0003723(RNA binding);GO:0003735(structural constituent of ribosome);GO:0002181(cytoplasmic translation);GO:0022625(cytosolic large ribosomal subunit);GO:0006412(translation);GO:0015934(large ribosomal subunit)	K02938	RP-L8e, RPL8	http://www.genome.jp/dbget-bin/www_bget?ko:K02938	ko03010(Ribosome)	KOG2309	60s ribosomal protein L2/L8	sp|P29766|RL8_SOLLC	Large ribosomal subunit protein uL2 OS=Solanum lycopersicum OX=4081 GN=RPL8 PE=1 SV=1
TRINITY_DN31_c0_g1_i11	60S ribosomal protein L8 [Elaeis guineensis]	GO:0003723(RNA binding);GO:0003735(structural constituent of ribosome);GO:0002181(cytoplasmic translation);GO:0022625(cytosolic large ribosomal subunit);GO:0006412(translation);GO:0015934(large ribosomal subunit)	K02938	RP-L8e, RPL8	http://www.genome.jp/dbget-bin/www_bget?ko:K02938	ko03010(Ribosome)	KOG0438	Mitochondrial/chloroplast ribosomal protein L2	sp|P29766|RL8_SOLLC	Large ribosomal subunit protein uL2 OS=Solanum lycopersicum OX=4081 GN=RPL8 PE=1 SV=1
TRINITY_DN85_c0_g1_i4	universal stress protein PHOS32 isoform X2 [Elaeis guineensis]	*	*	*	*	*	*	*	sp|Q8L4N1|PHO34_ARATH	Universal stress protein PHOS34 OS=Arabidopsis thaliana OX=3702 GN=PHOS34 PE=1 SV=1
TRINITY_DN85_c0_g1_i5	universal stress protein PHOS32 isoform X1 [Elaeis guineensis]	*	*	*	*	*	*	*	sp|Q8L4N1|PHO34_ARATH	Universal stress protein PHOS34 OS=Arabidopsis thaliana OX=3702 GN=PHOS34 PE=1 SV=1
TRINITY_DN85_c0_g1_i1	universal stress protein PHOS32 isoform X1 [Elaeis guineensis]	*	*	*	*	*	*	*	sp|Q8L4N1|PHO34_ARATH	Universal stress protein PHOS34 OS=Arabidopsis thaliana OX=3702 GN=PHOS34 PE=1 SV=1
TRINITY_DN85_c0_g1_i2	universal stress protein PHOS32 isoform X2 [Elaeis guineensis]	*	*	*	*	*	*	*	sp|Q8L4N1|PHO34_ARATH	Universal stress protein PHOS34 OS=Arabidopsis thaliana OX=3702 GN=PHOS34 PE=1 SV=1
TRINITY_DN85_c0_g1_i3	universal stress protein PHOS32 isoform X2 [Elaeis guineensis]	*	*	*	*	*	*	*	sp|Q8L4N1|PHO34_ARATH	Universal stress protein PHOS34 OS=Arabidopsis thaliana OX=3702 GN=PHOS34 PE=1 SV=1
TRINITY_DN10_c1_g1_i1	beta-glucosidase 18-like isoform X1 [Asparagus officinalis]	*	*	*	*	*	*	*	*	*
TRINITY_DN10_c0_g1_i4	LOW QUALITY PROTEIN: beta-glucosidase 18-like [Asparagus officinalis]	GO:0004553(hydrolase activity, hydrolyzing O-glycosyl compounds);GO:0005975(carbohydrate metabolic process);GO:0008422(beta-glucosidase activity)	K05350	bglB	http://www.genome.jp/dbget-bin/www_bget?ko:K05350	ko00999(Biosynthesis of various plant secondary metabolites);ko00500(Starch and sucrose metabolism);ko00460(Cyanoamino acid metabolism)	*	*	sp|Q7XSK0|BGL18_ORYSJ	Beta-glucosidase 18 OS=Oryza sativa subsp. japonica OX=39947 GN=BGLU18 PE=1 SV=2
TRINITY_DN10_c0_g1_i5	LOW QUALITY PROTEIN: beta-glucosidase 18-like [Asparagus officinalis]	GO:0008422(beta-glucosidase activity);GO:0005975(carbohydrate metabolic process);GO:0004553(hydrolase activity, hydrolyzing O-glycosyl compounds);GO:0102483(scopolin beta-glucosidase activity)	K05350	bglB	http://www.genome.jp/dbget-bin/www_bget?ko:K05350	ko00999(Biosynthesis of various plant secondary metabolites);ko00500(Starch and sucrose metabolism);ko00460(Cyanoamino acid metabolism)	*	*	sp|Q7XSK0|BGL18_ORYSJ	Beta-glucosidase 18 OS=Oryza sativa subsp. japonica OX=39947 GN=BGLU18 PE=1 SV=2
TRINITY_DN10_c0_g1_i6	LOW QUALITY PROTEIN: beta-glucosidase 18-like [Asparagus officinalis]	GO:0008422(beta-glucosidase activity);GO:0005975(carbohydrate metabolic process);GO:0004553(hydrolase activity, hydrolyzing O-glycosyl compounds);GO:0102483(scopolin beta-glucosidase activity)	K05350	bglB	http://www.genome.jp/dbget-bin/www_bget?ko:K05350	ko00999(Biosynthesis of various plant secondary metabolites);ko00500(Starch and sucrose metabolism);ko00460(Cyanoamino acid metabolism)	*	*	sp|Q7XSK0|BGL18_ORYSJ	Beta-glucosidase 18 OS=Oryza sativa subsp. japonica OX=39947 GN=BGLU18 PE=1 SV=2
TRINITY_DN10_c0_g1_i7	LOW QUALITY PROTEIN: beta-glucosidase 18-like [Asparagus officinalis]	GO:0004553(hydrolase activity, hydrolyzing O-glycosyl compounds);GO:0005975(carbohydrate metabolic process);GO:0008422(beta-glucosidase activity)	K05350	bglB	http://www.genome.jp/dbget-bin/www_bget?ko:K05350	ko00999(Biosynthesis of various plant secondary metabolites);ko00500(Starch and sucrose metabolism);ko00460(Cyanoamino acid metabolism)	*	*	sp|Q7XSK0|BGL18_ORYSJ	Beta-glucosidase 18 OS=Oryza sativa subsp. japonica OX=39947 GN=BGLU18 PE=1 SV=2
TRINITY_DN10_c0_g1_i1	LOW QUALITY PROTEIN: beta-glucosidase 18-like [Asparagus officinalis]	GO:0004553(hydrolase activity, hydrolyzing O-glycosyl compounds);GO:0005975(carbohydrate metabolic process);GO:0008422(beta-glucosidase activity)	K05350	bglB	http://www.genome.jp/dbget-bin/www_bget?ko:K05350	ko00999(Biosynthesis of various plant secondary metabolites);ko00500(Starch and sucrose metabolism);ko00460(Cyanoamino acid metabolism)	*	*	sp|Q7XSK0|BGL18_ORYSJ	Beta-glucosidase 18 OS=Oryza sativa subsp. japonica OX=39947 GN=BGLU18 PE=1 SV=2
TRINITY_DN10_c0_g1_i2	LOW QUALITY PROTEIN: beta-glucosidase 18-like [Asparagus officinalis]	GO:0004553(hydrolase activity, hydrolyzing O-glycosyl compounds);GO:0005975(carbohydrate metabolic process);GO:0008422(beta-glucosidase activity)	K05350	bglB	http://www.genome.jp/dbget-bin/www_bget?ko:K05350	ko00999(Biosynthesis of various plant secondary metabolites);ko00500(Starch and sucrose metabolism);ko00460(Cyanoamino acid metabolism)	*	*	sp|Q7XSK0|BGL18_ORYSJ	Beta-glucosidase 18 OS=Oryza sativa subsp. japonica OX=39947 GN=BGLU18 PE=1 SV=2
TRINITY_DN10_c0_g1_i8	LOW QUALITY PROTEIN: beta-glucosidase 18-like [Asparagus officinalis]	GO:0008422(beta-glucosidase activity);GO:0005975(carbohydrate metabolic process);GO:0004553(hydrolase activity, hydrolyzing O-glycosyl compounds)	K05350	bglB	http://www.genome.jp/dbget-bin/www_bget?ko:K05350	ko00999(Biosynthesis of various plant secondary metabolites);ko00500(Starch and sucrose metabolism);ko00460(Cyanoamino acid metabolism)	*	*	sp|Q7XSK0|BGL18_ORYSJ	Beta-glucosidase 18 OS=Oryza sativa subsp. japonica OX=39947 GN=BGLU18 PE=1 SV=2
TRINITY_DN3_c1_g1_i1	26.5 kDa heat shock protein, mitochondrial [Ananas comosus]	GO:0043621(protein self-association);GO:0051082(unfolded protein binding);GO:0051259(protein complex oligomerization);GO:0006457(protein folding);GO:0009408(response to heat);GO:0042542(response to hydrogen peroxide);GO:0000302(response to reactive oxygen species);GO:0009651(response to salt stress)	K13993	HSP20	http://www.genome.jp/dbget-bin/www_bget?ko:K13993	ko04141(Protein processing in endoplasmic reticulum)	*	*	sp|Q9SSQ8|HS26M_ARATH	26.5 kDa heat shock protein, mitochondrial OS=Arabidopsis thaliana OX=3702 GN=HSP26.5 PE=2 SV=1
TRINITY_DN3_c0_g1_i4	uncharacterized protein LOC105033975 isoform X1 [Elaeis guineensis]	*	*	*	*	*	*	*	*	*
TRINITY_DN3_c0_g1_i5	uncharacterized protein LOC105033975 isoform X1 [Elaeis guineensis]	*	*	*	*	*	*	*	*	*
TRINITY_DN3_c0_g1_i6	uncharacterized protein LOC109828793 isoform X1 [Asparagus officinalis]	*	*	*	*	*	*	*	*	*
TRINITY_DN3_c0_g1_i7	uncharacterized protein LOC109828793 isoform X1 [Asparagus officinalis]	*	*	*	*	*	*	*	*	*
TRINITY_DN3_c0_g1_i1	uncharacterized protein LOC103708743 isoform X1 [Phoenix dactylifera]	*	*	*	*	*	*	*	*	*
TRINITY_DN3_c0_g1_i2	uncharacterized protein LOC109828793 isoform X2 [Asparagus officinalis]	*	*	*	*	*	*	*	*	*
TRINITY_DN3_c0_g1_i8	*	*	*	*	*	*	*	*	*	*
TRINITY_DN3_c0_g1_i9	uncharacterized protein LOC105033975 isoform X1 [Elaeis guineensis]	*	*	*	*	*	*	*	*	*
TRINITY_DN3_c0_g1_i12	uncharacterized protein LOC109828793 isoform X2 [Asparagus officinalis]	*	*	*	*	*	*	*	*	*
TRINITY_DN3_c0_g1_i13	uncharacterized protein LOC109828793 isoform X1 [Asparagus officinalis]	*	*	*	*	*	*	*	*	*
TRINITY_DN3_c0_g1_i11	uncharacterized protein LOC105033975 isoform X1 [Elaeis guineensis]	*	*	*	*	*	*	*	*	*
TRINITY_DN3_c0_g2_i1	26.5 kDa heat shock protein, mitochondrial [Ananas comosus]	GO:0043621(protein self-association);GO:0051082(unfolded protein binding);GO:0051259(protein complex oligomerization);GO:0006457(protein folding);GO:0009408(response to heat);GO:0042542(response to hydrogen peroxide);GO:0000302(response to reactive oxygen species);GO:0009651(response to salt stress)	K13993	HSP20	http://www.genome.jp/dbget-bin/www_bget?ko:K13993	ko04141(Protein processing in endoplasmic reticulum)	*	*	sp|Q9SSQ8|HS26M_ARATH	26.5 kDa heat shock protein, mitochondrial OS=Arabidopsis thaliana OX=3702 GN=HSP26.5 PE=2 SV=1
TRINITY_DN46_c0_g1_i4	CBL-interacting protein kinase 18-like protein [Albuca bracteata]	GO:0005524(ATP binding);GO:0004674(protein serine/threonine kinase activity);GO:0007165(signal transduction);GO:0016021(integral component of membrane)	K07198	PRKAA, AMPK	http://www.genome.jp/dbget-bin/www_bget?ko:K07198	*	*	*	sp|Q7X996|CIPK2_ORYSJ	CBL-interacting protein kinase 2 OS=Oryza sativa subsp. japonica OX=39947 GN=CIPK2 PE=2 SV=1
TRINITY_DN46_c0_g1_i5	CBL-interacting protein kinase 18-like protein [Albuca bracteata]	GO:0005524(ATP binding);GO:0004674(protein serine/threonine kinase activity);GO:0007165(signal transduction);GO:0016021(integral component of membrane)	K07198	PRKAA, AMPK	http://www.genome.jp/dbget-bin/www_bget?ko:K07198	*	*	*	sp|Q7X996|CIPK2_ORYSJ	CBL-interacting protein kinase 2 OS=Oryza sativa subsp. japonica OX=39947 GN=CIPK2 PE=2 SV=1
TRINITY_DN46_c0_g1_i6	CBL-interacting protein kinase 18-like protein [Albuca bracteata]	GO:0005524(ATP binding);GO:0004674(protein serine/threonine kinase activity);GO:0007165(signal transduction);GO:0016021(integral component of membrane)	K07198	PRKAA, AMPK	http://www.genome.jp/dbget-bin/www_bget?ko:K07198	*	*	*	sp|Q7X996|CIPK2_ORYSJ	CBL-interacting protein kinase 2 OS=Oryza sativa subsp. japonica OX=39947 GN=CIPK2 PE=2 SV=1
TRINITY_DN46_c0_g1_i7	CBL-interacting protein kinase 18-like protein [Albuca bracteata]	GO:0005524(ATP binding);GO:0004674(protein serine/threonine kinase activity);GO:0007165(signal transduction);GO:0016021(integral component of membrane)	K07198	PRKAA, AMPK	http://www.genome.jp/dbget-bin/www_bget?ko:K07198	*	*	*	sp|Q7X996|CIPK2_ORYSJ	CBL-interacting protein kinase 2 OS=Oryza sativa subsp. japonica OX=39947 GN=CIPK2 PE=2 SV=1
TRINITY_DN46_c0_g1_i2	CBL-interacting protein kinase 18-like protein [Albuca bracteata]	GO:0005524(ATP binding);GO:0004674(protein serine/threonine kinase activity);GO:0007165(signal transduction);GO:0016021(integral component of membrane)	K07198	PRKAA, AMPK	http://www.genome.jp/dbget-bin/www_bget?ko:K07198	*	*	*	sp|Q7X996|CIPK2_ORYSJ	CBL-interacting protein kinase 2 OS=Oryza sativa subsp. japonica OX=39947 GN=CIPK2 PE=2 SV=1
TRINITY_DN46_c0_g1_i8	CBL-interacting protein kinase 18-like protein [Albuca bracteata]	GO:0005524(ATP binding);GO:0004674(protein serine/threonine kinase activity);GO:0007165(signal transduction);GO:0016021(integral component of membrane)	K07198	PRKAA, AMPK	http://www.genome.jp/dbget-bin/www_bget?ko:K07198	*	*	*	sp|Q7X996|CIPK2_ORYSJ	CBL-interacting protein kinase 2 OS=Oryza sativa subsp. japonica OX=39947 GN=CIPK2 PE=2 SV=1
TRINITY_DN20_c1_g1_i1	*	*	*	*	*	*	*	*	*	*
TRINITY_DN20_c0_g1_i4	uncharacterized protein A4U43_C04F20450 [Asparagus officinalis]	GO:0016262(protein N-acetylglucosaminyltransferase activity);GO:0006493(protein O-linked glycosylation);GO:0016757(transferase activity, transferring glycosyl groups)	K09667	OGT	http://www.genome.jp/dbget-bin/www_bget?ko:K09667	ko03083(Polycomb repressive complex);ko00514(Other types of O-glycan biosynthesis)	KOG4626	O-linked N-acetylglucosamine transferase OGT	sp|Q9M8Y0|SEC_ARATH	Probable UDP-N-acetylglucosamine--peptide N-acetylglucosaminyltransferase SEC OS=Arabidopsis thaliana OX=3702 GN=SEC PE=1 SV=1
TRINITY_DN20_c0_g1_i5	uncharacterized protein A4U43_C04F20450 [Asparagus officinalis]	GO:0016262(protein N-acetylglucosaminyltransferase activity);GO:0006493(protein O-linked glycosylation);GO:0016757(transferase activity, transferring glycosyl groups)	K09667	OGT	http://www.genome.jp/dbget-bin/www_bget?ko:K09667	ko03083(Polycomb repressive complex);ko00514(Other types of O-glycan biosynthesis)	KOG4626	O-linked N-acetylglucosamine transferase OGT	sp|Q9M8Y0|SEC_ARATH	Probable UDP-N-acetylglucosamine--peptide N-acetylglucosaminyltransferase SEC OS=Arabidopsis thaliana OX=3702 GN=SEC PE=1 SV=1
TRINITY_DN20_c0_g1_i6	probable UDP-N-acetylglucosamine--peptide N-acetylglucosaminyltransferase SEC [Asparagus officinalis]	GO:0016262(protein N-acetylglucosaminyltransferase activity);GO:0006493(protein O-linked glycosylation);GO:0016757(transferase activity, transferring glycosyl groups)	K09667	OGT	http://www.genome.jp/dbget-bin/www_bget?ko:K09667	ko03083(Polycomb repressive complex);ko00514(Other types of O-glycan biosynthesis)	KOG4626	O-linked N-acetylglucosamine transferase OGT	sp|Q9M8Y0|SEC_ARATH	Probable UDP-N-acetylglucosamine--peptide N-acetylglucosaminyltransferase SEC OS=Arabidopsis thaliana OX=3702 GN=SEC PE=1 SV=1
TRINITY_DN20_c0_g1_i7	uncharacterized protein A4U43_C04F20450 [Asparagus officinalis]	GO:0016262(protein N-acetylglucosaminyltransferase activity);GO:0006493(protein O-linked glycosylation);GO:0016757(transferase activity, transferring glycosyl groups)	K09667	OGT	http://www.genome.jp/dbget-bin/www_bget?ko:K09667	ko03083(Polycomb repressive complex);ko00514(Other types of O-glycan biosynthesis)	KOG4626	O-linked N-acetylglucosamine transferase OGT	sp|Q9M8Y0|SEC_ARATH	Probable UDP-N-acetylglucosamine--peptide N-acetylglucosaminyltransferase SEC OS=Arabidopsis thaliana OX=3702 GN=SEC PE=1 SV=1
TRINITY_DN20_c0_g1_i2	uncharacterized protein A4U43_C04F20450 [Asparagus officinalis]	GO:0016262(protein N-acetylglucosaminyltransferase activity);GO:0006493(protein O-linked glycosylation);GO:0016757(transferase activity, transferring glycosyl groups)	K09667	OGT	http://www.genome.jp/dbget-bin/www_bget?ko:K09667	ko03083(Polycomb repressive complex);ko00514(Other types of O-glycan biosynthesis)	KOG4626	O-linked N-acetylglucosamine transferase OGT	sp|Q9M8Y0|SEC_ARATH	Probable UDP-N-acetylglucosamine--peptide N-acetylglucosaminyltransferase SEC OS=Arabidopsis thaliana OX=3702 GN=SEC PE=1 SV=1
TRINITY_DN20_c0_g1_i3	hypothetical protein C4D60_Mb03t17690 [Musa balbisiana]	GO:0016757(transferase activity, transferring glycosyl groups);GO:0006493(protein O-linked glycosylation)	K09667	OGT	http://www.genome.jp/dbget-bin/www_bget?ko:K09667	ko03083(Polycomb repressive complex);ko00514(Other types of O-glycan biosynthesis)	KOG4626	O-linked N-acetylglucosamine transferase OGT	sp|Q9M8Y0|SEC_ARATH	Probable UDP-N-acetylglucosamine--peptide N-acetylglucosaminyltransferase SEC OS=Arabidopsis thaliana OX=3702 GN=SEC PE=1 SV=1
TRINITY_DN72_c0_g1_i4	LOW QUALITY PROTEIN: chaperone protein ClpB1-like [Asparagus officinalis]	GO:0005524(ATP binding);GO:0019538(protein metabolic process)	K03695	clpB	http://www.genome.jp/dbget-bin/www_bget?ko:K03695	*	KOG1051	Chaperone HSP104 and related ATP-dependent Clp proteases	sp|Q6F2Y7|CLPB1_ORYSJ	Chaperone protein ClpB1 OS=Oryza sativa subsp. japonica OX=39947 GN=CLPB1 PE=2 SV=1
TRINITY_DN72_c0_g1_i5	LOW QUALITY PROTEIN: chaperone protein ClpB1-like [Asparagus officinalis]	GO:0005524(ATP binding);GO:0019538(protein metabolic process)	K03695	clpB	http://www.genome.jp/dbget-bin/www_bget?ko:K03695	*	KOG1051	Chaperone HSP104 and related ATP-dependent Clp proteases	sp|Q6F2Y7|CLPB1_ORYSJ	Chaperone protein ClpB1 OS=Oryza sativa subsp. japonica OX=39947 GN=CLPB1 PE=2 SV=1
TRINITY_DN72_c0_g1_i6	LOW QUALITY PROTEIN: chaperone protein ClpB1-like [Asparagus officinalis]	GO:0005524(ATP binding);GO:0019538(protein metabolic process)	K03695	clpB	http://www.genome.jp/dbget-bin/www_bget?ko:K03695	*	KOG1051	Chaperone HSP104 and related ATP-dependent Clp proteases	sp|Q6F2Y7|CLPB1_ORYSJ	Chaperone protein ClpB1 OS=Oryza sativa subsp. japonica OX=39947 GN=CLPB1 PE=2 SV=1
TRINITY_DN72_c0_g1_i7	LOW QUALITY PROTEIN: chaperone protein ClpB1-like [Asparagus officinalis]	*	K03695	clpB	http://www.genome.jp/dbget-bin/www_bget?ko:K03695	*	KOG1051	Chaperone HSP104 and related ATP-dependent Clp proteases	sp|Q6F2Y7|CLPB1_ORYSJ	Chaperone protein ClpB1 OS=Oryza sativa subsp. japonica OX=39947 GN=CLPB1 PE=2 SV=1
TRINITY_DN72_c0_g1_i1	LOW QUALITY PROTEIN: chaperone protein ClpB1-like [Asparagus officinalis]	GO:0005524(ATP binding);GO:0019538(protein metabolic process)	K03695	clpB	http://www.genome.jp/dbget-bin/www_bget?ko:K03695	*	KOG1051	Chaperone HSP104 and related ATP-dependent Clp proteases	sp|Q6F2Y7|CLPB1_ORYSJ	Chaperone protein ClpB1 OS=Oryza sativa subsp. japonica OX=39947 GN=CLPB1 PE=2 SV=1
TRINITY_DN72_c0_g1_i3	LOW QUALITY PROTEIN: chaperone protein ClpB1-like [Asparagus officinalis]	GO:0005524(ATP binding);GO:0019538(protein metabolic process)	K03695	clpB	http://www.genome.jp/dbget-bin/www_bget?ko:K03695	*	KOG1051	Chaperone HSP104 and related ATP-dependent Clp proteases	sp|Q6F2Y7|CLPB1_ORYSJ	Chaperone protein ClpB1 OS=Oryza sativa subsp. japonica OX=39947 GN=CLPB1 PE=2 SV=1
TRINITY_DN72_c0_g2_i3	uncharacterized protein A4U43_C04F15140 [Asparagus officinalis]	*	K15382	SLC50A, SWEET	http://www.genome.jp/dbget-bin/www_bget?ko:K15382	*	*	*	sp|B8BKP4|SWT14_ORYSI	Bidirectional sugar transporter SWEET14 OS=Oryza sativa subsp. indica OX=39946 GN=SWEET14 PE=2 SV=1
TRINITY_DN72_c0_g2_i2	uncharacterized protein A4U43_C04F15140 [Asparagus officinalis]	*	K15382	SLC50A, SWEET	http://www.genome.jp/dbget-bin/www_bget?ko:K15382	*	*	*	sp|B8BKP4|SWT14_ORYSI	Bidirectional sugar transporter SWEET14 OS=Oryza sativa subsp. indica OX=39946 GN=SWEET14 PE=2 SV=1
TRINITY_DN72_c0_g2_i4	*	*	*	*	*	*	*	*	*	*
TRINITY_DN72_c3_g1_i1	LOW QUALITY PROTEIN: chaperone protein ClpB1-like [Asparagus officinalis]	*	K03695	clpB	http://www.genome.jp/dbget-bin/www_bget?ko:K03695	*	*	*	sp|Q6F2Y7|CLPB1_ORYSJ	Chaperone protein ClpB1 OS=Oryza sativa subsp. japonica OX=39947 GN=CLPB1 PE=2 SV=1
TRINITY_DN72_c4_g1_i1	bidirectional sugar transporter SWEET2a [Ananas comosus]	GO:0008643(carbohydrate transport);GO:0016021(integral component of membrane);GO:0005886(plasma membrane);GO:0051119(sugar transmembrane transporter activity)	K15382	SLC50A, SWEET	http://www.genome.jp/dbget-bin/www_bget?ko:K15382	*	*	*	sp|A2WR31|SWT2A_ORYSI	Bidirectional sugar transporter SWEET2a OS=Oryza sativa subsp. indica OX=39946 GN=SWEET2A PE=3 SV=2
TRINITY_DN72_c2_g2_i3	*	*	*	*	*	*	*	*	*	*
TRINITY_DN72_c2_g2_i2	*	*	*	*	*	*	*	*	*	*
TRINITY_DN72_c2_g2_i1	myb family transcription factor EFM-like [Asparagus officinalis]	*	*	*	*	*	*	*	sp|Q9FPE8|HHO3_ARATH	Transcription factor HHO3 OS=Arabidopsis thaliana OX=3702 GN=HHO3 PE=1 SV=1
TRINITY_DN72_c2_g2_i5	myb family transcription factor EFM-like [Asparagus officinalis]	GO:0003677(DNA binding);GO:0005634(nucleus)	*	*	*	*	*	*	sp|Q9FPE8|HHO3_ARATH	Transcription factor HHO3 OS=Arabidopsis thaliana OX=3702 GN=HHO3 PE=1 SV=1
TRINITY_DN72_c2_g2_i4	myb family transcription factor EFM-like [Asparagus officinalis]	GO:0003677(DNA binding);GO:0005634(nucleus)	*	*	*	*	*	*	sp|Q9FPE8|HHO3_ARATH	Transcription factor HHO3 OS=Arabidopsis thaliana OX=3702 GN=HHO3 PE=1 SV=1
TRINITY_DN72_c1_g2_i1	uncharacterized protein A4U43_C10F4520 [Asparagus officinalis]	*	K15382	SLC50A, SWEET	http://www.genome.jp/dbget-bin/www_bget?ko:K15382	*	*	*	sp|B8BKP4|SWT14_ORYSI	Bidirectional sugar transporter SWEET14 OS=Oryza sativa subsp. indica OX=39946 GN=SWEET14 PE=2 SV=1
TRINITY_DN72_c1_g2_i3	uncharacterized protein A4U43_C10F4520 [Asparagus officinalis]	*	K15382	SLC50A, SWEET	http://www.genome.jp/dbget-bin/www_bget?ko:K15382	*	*	*	sp|B8BKP4|SWT14_ORYSI	Bidirectional sugar transporter SWEET14 OS=Oryza sativa subsp. indica OX=39946 GN=SWEET14 PE=2 SV=1
TRINITY_DN72_c1_g2_i4	uncharacterized protein A4U43_C10F4520 [Asparagus officinalis]	*	K15382	SLC50A, SWEET	http://www.genome.jp/dbget-bin/www_bget?ko:K15382	*	*	*	sp|B8BKP4|SWT14_ORYSI	Bidirectional sugar transporter SWEET14 OS=Oryza sativa subsp. indica OX=39946 GN=SWEET14 PE=2 SV=1
TRINITY_DN72_c1_g1_i1	bidirectional sugar transporter SWEET14 [Elaeis guineensis]	GO:0051119(sugar transmembrane transporter activity);GO:0008643(carbohydrate transport);GO:0016021(integral component of membrane);GO:0005886(plasma membrane)	K15382	SLC50A, SWEET	http://www.genome.jp/dbget-bin/www_bget?ko:K15382	*	*	*	sp|Q2QR07|SWT13_ORYSJ	Bidirectional sugar transporter SWEET13 OS=Oryza sativa subsp. japonica OX=39947 GN=SWEET13 PE=2 SV=1
TRINITY_DN72_c2_g1_i1	*	*	*	*	*	*	*	*	*	*
TRINITY_DN77_c0_g1_i4	uncharacterized protein LOC109830386 [Asparagus officinalis]	GO:0005886(plasma membrane)	*	*	*	*	*	*	*	*
TRINITY_DN77_c0_g1_i1	uncharacterized protein LOC109830386 [Asparagus officinalis]	GO:0005886(plasma membrane)	*	*	*	*	*	*	*	*
TRINITY_DN77_c0_g1_i2	uncharacterized protein LOC109830386 [Asparagus officinalis]	GO:0005886(plasma membrane)	*	*	*	*	*	*	*	*
TRINITY_DN77_c0_g1_i3	uncharacterized protein LOC109830386 [Asparagus officinalis]	GO:0005886(plasma membrane)	*	*	*	*	*	*	*	*
TRINITY_DN45_c0_g1_i4	vacuolar cation/proton exchanger 1a [Asparagus officinalis]	GO:0015369(calcium:proton antiporter activity);GO:0070588(calcium ion transmembrane transport);GO:0006874(cellular calcium ion homeostasis);GO:0005623(cell);GO:0016021(integral component of membrane);GO:0009705(plant-type vacuole membrane);GO:0005774(vacuolar membrane)	K07300	chaA, CAX	http://www.genome.jp/dbget-bin/www_bget?ko:K07300	*	KOG1397	Ca2+/H+ antiporter VCX1 and related proteins	sp|Q769E5|CAX1A_ORYSJ	Vacuolar cation/proton exchanger 1a OS=Oryza sativa subsp. japonica OX=39947 GN=CAX1a PE=1 SV=1
TRINITY_DN45_c0_g1_i5	vacuolar cation/proton exchanger 1a isoform X3 [Elaeis guineensis]	GO:0015369(calcium:proton antiporter activity);GO:0070588(calcium ion transmembrane transport);GO:0006874(cellular calcium ion homeostasis);GO:0005623(cell);GO:0016021(integral component of membrane);GO:0009705(plant-type vacuole membrane);GO:0005774(vacuolar membrane)	K07300	chaA, CAX	http://www.genome.jp/dbget-bin/www_bget?ko:K07300	*	*	*	sp|Q93Z81|CAX3_ARATH	Vacuolar cation/proton exchanger 3 OS=Arabidopsis thaliana OX=3702 GN=CAX3 PE=1 SV=1
TRINITY_DN45_c0_g1_i6	vacuolar cation/proton exchanger 1a [Asparagus officinalis]	GO:0015369(calcium:proton antiporter activity);GO:0070588(calcium ion transmembrane transport);GO:0006874(cellular calcium ion homeostasis);GO:0005623(cell);GO:0016021(integral component of membrane);GO:0009705(plant-type vacuole membrane);GO:0005774(vacuolar membrane)	K07300	chaA, CAX	http://www.genome.jp/dbget-bin/www_bget?ko:K07300	*	KOG1397	Ca2+/H+ antiporter VCX1 and related proteins	sp|Q769E5|CAX1A_ORYSJ	Vacuolar cation/proton exchanger 1a OS=Oryza sativa subsp. japonica OX=39947 GN=CAX1a PE=1 SV=1
TRINITY_DN45_c0_g1_i1	vacuolar cation/proton exchanger 1a [Asparagus officinalis]	GO:0015369(calcium:proton antiporter activity);GO:0070588(calcium ion transmembrane transport);GO:0006874(cellular calcium ion homeostasis);GO:0005623(cell);GO:0016021(integral component of membrane);GO:0009705(plant-type vacuole membrane);GO:0005774(vacuolar membrane)	K07300	chaA, CAX	http://www.genome.jp/dbget-bin/www_bget?ko:K07300	*	KOG1397	Ca2+/H+ antiporter VCX1 and related proteins	sp|Q769E5|CAX1A_ORYSJ	Vacuolar cation/proton exchanger 1a OS=Oryza sativa subsp. japonica OX=39947 GN=CAX1a PE=1 SV=1
TRINITY_DN45_c0_g1_i2	*	*	*	*	*	*	*	*	*	*
TRINITY_DN45_c0_g1_i3	vacuolar cation/proton exchanger 1a [Asparagus officinalis]	GO:0015369(calcium:proton antiporter activity);GO:0070588(calcium ion transmembrane transport);GO:0006874(cellular calcium ion homeostasis);GO:0005623(cell);GO:0016021(integral component of membrane);GO:0009705(plant-type vacuole membrane);GO:0005774(vacuolar membrane)	K07300	chaA, CAX	http://www.genome.jp/dbget-bin/www_bget?ko:K07300	*	KOG1397	Ca2+/H+ antiporter VCX1 and related proteins	sp|Q769E5|CAX1A_ORYSJ	Vacuolar cation/proton exchanger 1a OS=Oryza sativa subsp. japonica OX=39947 GN=CAX1a PE=1 SV=1
TRINITY_DN38_c0_g1_i4	PREDICTED: pectinesterase-like [Musa acuminata subsp. malaccensis]	GO:0045330(aspartyl esterase activity);GO:0030599(pectinesterase activity);GO:0046910(pectinesterase inhibitor activity);GO:0042545(cell wall modification);GO:0045490(pectin catabolic process);GO:0005618(cell wall);GO:0005576(extracellular region);GO:0016021(integral component of membrane)	K01051	E3.1.1.11	http://www.genome.jp/dbget-bin/www_bget?ko:K01051	ko00040(Pentose and glucuronate interconversions)	*	*	sp|Q96576|PME3_SOLLC	Pectinesterase 3 OS=Solanum lycopersicum OX=4081 GN=PME3 PE=3 SV=1
TRINITY_DN38_c0_g1_i1	PREDICTED: pectinesterase-like [Musa acuminata subsp. malaccensis]	GO:0045330(aspartyl esterase activity);GO:0030599(pectinesterase activity);GO:0046910(pectinesterase inhibitor activity);GO:0042545(cell wall modification);GO:0045490(pectin catabolic process);GO:0005618(cell wall);GO:0005576(extracellular region);GO:0016021(integral component of membrane)	K01051	E3.1.1.11	http://www.genome.jp/dbget-bin/www_bget?ko:K01051	ko00040(Pentose and glucuronate interconversions)	*	*	sp|P09607|PME21_SOLLC	Pectinesterase 2.1 OS=Solanum lycopersicum OX=4081 GN=PME2.1 PE=2 SV=2
TRINITY_DN38_c0_g1_i2	PREDICTED: pectinesterase-like [Musa acuminata subsp. malaccensis]	GO:0045330(aspartyl esterase activity);GO:0030599(pectinesterase activity);GO:0046910(pectinesterase inhibitor activity);GO:0042545(cell wall modification);GO:0045490(pectin catabolic process);GO:0005618(cell wall);GO:0005576(extracellular region);GO:0016021(integral component of membrane)	K01051	E3.1.1.11	http://www.genome.jp/dbget-bin/www_bget?ko:K01051	ko00040(Pentose and glucuronate interconversions)	*	*	sp|Q1JPL7|PME18_ARATH	Pectinesterase/pectinesterase inhibitor 18 OS=Arabidopsis thaliana OX=3702 GN=PME18 PE=1 SV=3
TRINITY_DN38_c0_g1_i3	PREDICTED: pectinesterase-like [Musa acuminata subsp. malaccensis]	GO:0045330(aspartyl esterase activity);GO:0030599(pectinesterase activity);GO:0046910(pectinesterase inhibitor activity);GO:0042545(cell wall modification);GO:0045490(pectin catabolic process);GO:0005618(cell wall);GO:0005576(extracellular region);GO:0016021(integral component of membrane)	K01051	E3.1.1.11	http://www.genome.jp/dbget-bin/www_bget?ko:K01051	ko00040(Pentose and glucuronate interconversions)	*	*	sp|Q1JPL7|PME18_ARATH	Pectinesterase/pectinesterase inhibitor 18 OS=Arabidopsis thaliana OX=3702 GN=PME18 PE=1 SV=3
TRINITY_DN38_c0_g2_i1	PREDICTED: pectinesterase-like [Musa acuminata subsp. malaccensis]	GO:0045330(aspartyl esterase activity);GO:0030599(pectinesterase activity);GO:0046910(pectinesterase inhibitor activity);GO:0042545(cell wall modification);GO:0045490(pectin catabolic process);GO:0005618(cell wall);GO:0005576(extracellular region);GO:0016021(integral component of membrane)	K01051	E3.1.1.11	http://www.genome.jp/dbget-bin/www_bget?ko:K01051	ko00040(Pentose and glucuronate interconversions)	*	*	sp|P09607|PME21_SOLLC	Pectinesterase 2.1 OS=Solanum lycopersicum OX=4081 GN=PME2.1 PE=2 SV=2
TRINITY_DN38_c0_g2_i3	PREDICTED: pectinesterase-like [Musa acuminata subsp. malaccensis]	GO:0045330(aspartyl esterase activity);GO:0030599(pectinesterase activity);GO:0046910(pectinesterase inhibitor activity);GO:0042545(cell wall modification);GO:0045490(pectin catabolic process);GO:0005618(cell wall);GO:0005576(extracellular region);GO:0016021(integral component of membrane)	K01051	E3.1.1.11	http://www.genome.jp/dbget-bin/www_bget?ko:K01051	ko00040(Pentose and glucuronate interconversions)	*	*	sp|P09607|PME21_SOLLC	Pectinesterase 2.1 OS=Solanum lycopersicum OX=4081 GN=PME2.1 PE=2 SV=2
TRINITY_DN38_c0_g2_i2	PREDICTED: pectinesterase-like [Musa acuminata subsp. malaccensis]	GO:0045330(aspartyl esterase activity);GO:0030599(pectinesterase activity);GO:0046910(pectinesterase inhibitor activity);GO:0042545(cell wall modification);GO:0045490(pectin catabolic process);GO:0005618(cell wall);GO:0005576(extracellular region);GO:0016021(integral component of membrane)	K01051	E3.1.1.11	http://www.genome.jp/dbget-bin/www_bget?ko:K01051	ko00040(Pentose and glucuronate interconversions)	*	*	sp|P09607|PME21_SOLLC	Pectinesterase 2.1 OS=Solanum lycopersicum OX=4081 GN=PME2.1 PE=2 SV=2
TRINITY_DN27_c0_g1_i4	bifunctional nitrilase/nitrile hydratase NIT4B-like isoform X1 [Asparagus officinalis]	*	K13035	NIT4	http://www.genome.jp/dbget-bin/www_bget?ko:K13035	ko00460(Cyanoamino acid metabolism)	*	*	sp|Q6H849|NRL4_ORYSJ	Bifunctional nitrilase/nitrile hydratase NIT4 OS=Oryza sativa subsp. japonica OX=39947 GN=NIT4 PE=2 SV=1
TRINITY_DN27_c0_g1_i5	bifunctional nitrilase/nitrile hydratase NIT4B-like isoform X1 [Asparagus officinalis]	GO:0016810(hydrolase activity, acting on carbon-nitrogen );GO:0006807(nitrogen compound metabolic process)	K13035	NIT4	http://www.genome.jp/dbget-bin/www_bget?ko:K13035	ko00460(Cyanoamino acid metabolism)	KOG0805	Carbon-nitrogen hydrolase	sp|Q42966|NRL4B_TOBAC	Bifunctional nitrilase/nitrile hydratase NIT4B OS=Nicotiana tabacum OX=4097 GN=NIT4B PE=2 SV=1
TRINITY_DN27_c0_g1_i6	bifunctional nitrilase/nitrile hydratase NIT4B-like isoform X1 [Asparagus officinalis]	GO:0016810(hydrolase activity, acting on carbon-nitrogen );GO:0006807(nitrogen compound metabolic process)	K13035	NIT4	http://www.genome.jp/dbget-bin/www_bget?ko:K13035	ko00460(Cyanoamino acid metabolism)	KOG0805	Carbon-nitrogen hydrolase	sp|Q42966|NRL4B_TOBAC	Bifunctional nitrilase/nitrile hydratase NIT4B OS=Nicotiana tabacum OX=4097 GN=NIT4B PE=2 SV=1
TRINITY_DN27_c0_g1_i7	bifunctional nitrilase/nitrile hydratase NIT4B-like isoform X1 [Asparagus officinalis]	GO:0016810(hydrolase activity, acting on carbon-nitrogen );GO:0006807(nitrogen compound metabolic process)	K13035	NIT4	http://www.genome.jp/dbget-bin/www_bget?ko:K13035	ko00460(Cyanoamino acid metabolism)	KOG0806	Carbon-nitrogen hydrolase	sp|Q42966|NRL4B_TOBAC	Bifunctional nitrilase/nitrile hydratase NIT4B OS=Nicotiana tabacum OX=4097 GN=NIT4B PE=2 SV=1
TRINITY_DN27_c0_g1_i1	unnamed protein product [Digitaria exilis]	*	K13035	NIT4	http://www.genome.jp/dbget-bin/www_bget?ko:K13035	ko00460(Cyanoamino acid metabolism)	*	*	sp|Q6H849|NRL4_ORYSJ	Bifunctional nitrilase/nitrile hydratase NIT4 OS=Oryza sativa subsp. japonica OX=39947 GN=NIT4 PE=2 SV=1
TRINITY_DN27_c0_g1_i2	bifunctional nitrilase/nitrile hydratase NIT4B-like isoform X1 [Asparagus officinalis]	GO:0016810(hydrolase activity, acting on carbon-nitrogen );GO:0006807(nitrogen compound metabolic process)	K13035	NIT4	http://www.genome.jp/dbget-bin/www_bget?ko:K13035	ko00460(Cyanoamino acid metabolism)	KOG0806	Carbon-nitrogen hydrolase	sp|Q42966|NRL4B_TOBAC	Bifunctional nitrilase/nitrile hydratase NIT4B OS=Nicotiana tabacum OX=4097 GN=NIT4B PE=2 SV=1
TRINITY_DN27_c0_g1_i3	bifunctional nitrilase/nitrile hydratase NIT4B-like isoform X1 [Asparagus officinalis]	GO:0016810(hydrolase activity, acting on carbon-nitrogen );GO:0006807(nitrogen compound metabolic process)	K13035	NIT4	http://www.genome.jp/dbget-bin/www_bget?ko:K13035	ko00460(Cyanoamino acid metabolism)	KOG0806	Carbon-nitrogen hydrolase	sp|Q5QGZ8|NRL4A_LUPAN	Bifunctional nitrilase/nitrile hydratase NIT4A OS=Lupinus angustifolius OX=3871 GN=NIT4A PE=1 SV=1
TRINITY_DN27_c0_g1_i8	bifunctional nitrilase/nitrile hydratase NIT4B-like isoform X1 [Asparagus officinalis]	GO:0016810(hydrolase activity, acting on carbon-nitrogen );GO:0006807(nitrogen compound metabolic process)	K13035	NIT4	http://www.genome.jp/dbget-bin/www_bget?ko:K13035	ko00460(Cyanoamino acid metabolism)	KOG0805	Carbon-nitrogen hydrolase	sp|Q42966|NRL4B_TOBAC	Bifunctional nitrilase/nitrile hydratase NIT4B OS=Nicotiana tabacum OX=4097 GN=NIT4B PE=2 SV=1
TRINITY_DN27_c0_g1_i9	bifunctional nitrilase/nitrile hydratase NIT4B-like isoform X1 [Asparagus officinalis]	GO:0016810(hydrolase activity, acting on carbon-nitrogen );GO:0006807(nitrogen compound metabolic process)	K13035	NIT4	http://www.genome.jp/dbget-bin/www_bget?ko:K13035	ko00460(Cyanoamino acid metabolism)	KOG0805	Carbon-nitrogen hydrolase	sp|Q5QGZ8|NRL4A_LUPAN	Bifunctional nitrilase/nitrile hydratase NIT4A OS=Lupinus angustifolius OX=3871 GN=NIT4A PE=1 SV=1
TRINITY_DN27_c0_g1_i10	bifunctional nitrilase/nitrile hydratase NIT4B-like isoform X1 [Asparagus officinalis]	GO:0016810(hydrolase activity, acting on carbon-nitrogen );GO:0006807(nitrogen compound metabolic process)	K13035	NIT4	http://www.genome.jp/dbget-bin/www_bget?ko:K13035	ko00460(Cyanoamino acid metabolism)	KOG0805	Carbon-nitrogen hydrolase	sp|Q5QGZ8|NRL4A_LUPAN	Bifunctional nitrilase/nitrile hydratase NIT4A OS=Lupinus angustifolius OX=3871 GN=NIT4A PE=1 SV=1
TRINITY_DN30_c1_g1_i1	*	*	*	*	*	*	*	*	*	*
TRINITY_DN30_c0_g1_i1	LOW QUALITY PROTEIN: DNA repair protein RAD50-like [Asparagus officinalis]	*	K10866	RAD50	http://www.genome.jp/dbget-bin/www_bget?ko:K10866	ko03440(Homologous recombination);ko03450(Non-homologous end-joining)	KOG0962	DNA repair protein RAD50, ABC-type ATPase/SMC superfamily	sp|Q9SL02|RAD50_ARATH	DNA repair protein RAD50 OS=Arabidopsis thaliana OX=3702 GN=RAD50 PE=1 SV=2
TRINITY_DN30_c0_g1_i2	LOW QUALITY PROTEIN: DNA repair protein RAD50-like [Asparagus officinalis]	GO:0004017(adenylate kinase activity);GO:0003691(double-stranded telomeric DNA binding);GO:0051880(G-quadruplex DNA binding);GO:0046872(metal ion binding);GO:0043047(single-stranded telomeric DNA binding);GO:0070192(chromosome organization involved in meiotic cell cycle);GO:0032508(DNA duplex unwinding);GO:0090305(nucleic acid phosphodiester bond hydrolysis);GO:0016233(telomere capping);GO:000072…	K10866	RAD50	http://www.genome.jp/dbget-bin/www_bget?ko:K10866	ko03440(Homologous recombination);ko03450(Non-homologous end-joining)	KOG0962	DNA repair protein RAD50, ABC-type ATPase/SMC superfamily	sp|Q9SL02|RAD50_ARATH	DNA repair protein RAD50 OS=Arabidopsis thaliana OX=3702 GN=RAD50 PE=1 SV=2
TRINITY_DN30_c0_g1_i3	LOW QUALITY PROTEIN: DNA repair protein RAD50-like [Asparagus officinalis]	GO:0004017(adenylate kinase activity);GO:0003691(double-stranded telomeric DNA binding);GO:0051880(G-quadruplex DNA binding);GO:0046872(metal ion binding);GO:0043047(single-stranded telomeric DNA binding);GO:0070192(chromosome organization involved in meiotic cell cycle);GO:0032508(DNA duplex unwinding);GO:0090305(nucleic acid phosphodiester bond hydrolysis);GO:0016233(telomere capping);GO:000072…	K10866	RAD50	http://www.genome.jp/dbget-bin/www_bget?ko:K10866	ko03440(Homologous recombination);ko03450(Non-homologous end-joining)	KOG0962	DNA repair protein RAD50, ABC-type ATPase/SMC superfamily	sp|Q9SL02|RAD50_ARATH	DNA repair protein RAD50 OS=Arabidopsis thaliana OX=3702 GN=RAD50 PE=1 SV=2
TRINITY_DN30_c0_g2_i1	chaperone protein dnaJ 20, chloroplastic [Elaeis guineensis]	GO:0061077(chaperone-mediated protein folding);GO:0009507(chloroplast)	*	*	*	*	*	*	*	*
TRINITY_DN30_c0_g2_i3	chaperone protein dnaJ 20, chloroplastic [Elaeis guineensis]	GO:0061077(chaperone-mediated protein folding);GO:0009507(chloroplast)	*	*	*	*	KOG0712	Molecular chaperone (DnaJ superfamily)	sp|Q9SDN0|DNJ20_ARATH	Chaperone protein dnaJ 20, chloroplastic OS=Arabidopsis thaliana OX=3702 GN=ATJ20 PE=1 SV=2
TRINITY_DN30_c0_g2_i2	chaperone protein dnaJ 20, chloroplastic [Elaeis guineensis]	GO:0061077(chaperone-mediated protein folding);GO:0009507(chloroplast)	*	*	*	*	KOG0712	Molecular chaperone (DnaJ superfamily)	sp|Q9SDN0|DNJ20_ARATH	Chaperone protein dnaJ 20, chloroplastic OS=Arabidopsis thaliana OX=3702 GN=ATJ20 PE=1 SV=2
TRINITY_DN30_c0_g2_i4	chaperone protein dnaJ 20, chloroplastic [Elaeis guineensis]	GO:0061077(chaperone-mediated protein folding);GO:0009507(chloroplast)	*	*	*	*	KOG0714	Molecular chaperone (DnaJ superfamily)	sp|Q9SDN0|DNJ20_ARATH	Chaperone protein dnaJ 20, chloroplastic OS=Arabidopsis thaliana OX=3702 GN=ATJ20 PE=1 SV=2
TRINITY_DN30_c0_g2_i7	chaperone protein dnaJ 20, chloroplastic [Elaeis guineensis]	GO:0061077(chaperone-mediated protein folding);GO:0009507(chloroplast)	*	*	*	*	KOG0714	Molecular chaperone (DnaJ superfamily)	sp|Q9SDN0|DNJ20_ARATH	Chaperone protein dnaJ 20, chloroplastic OS=Arabidopsis thaliana OX=3702 GN=ATJ20 PE=1 SV=2
TRINITY_DN56_c0_g1_i4	RING finger protein 5 [Asparagus officinalis]	GO:0061630(ubiquitin protein ligase activity);GO:0044390(ubiquitin-like protein conjugating enzyme binding);GO:0071712(ER-associated misfolded protein catabolic process);GO:0006511(ubiquitin-dependent protein catabolic process);GO:0016021(integral component of membrane)	K10666	RNF5	http://www.genome.jp/dbget-bin/www_bget?ko:K10666	ko04141(Protein processing in endoplasmic reticulum)	KOG0317	Predicted E3 ubiquitin ligase, integral peroxisomal membrane protein	sp|Q6R567|RMA1_CAPAN	E3 ubiquitin-protein ligase RMA1H1 OS=Capsicum annuum OX=4072 GN=RMA1H1 PE=1 SV=1
TRINITY_DN56_c0_g1_i5	RING finger protein 5 [Asparagus officinalis]	GO:0061630(ubiquitin protein ligase activity);GO:0044390(ubiquitin-like protein conjugating enzyme binding);GO:0071712(ER-associated misfolded protein catabolic process);GO:0006511(ubiquitin-dependent protein catabolic process);GO:0016021(integral component of membrane)	K10666	RNF5	http://www.genome.jp/dbget-bin/www_bget?ko:K10666	ko04141(Protein processing in endoplasmic reticulum)	KOG0823	Predicted E3 ubiquitin ligase	sp|Q6R567|RMA1_CAPAN	E3 ubiquitin-protein ligase RMA1H1 OS=Capsicum annuum OX=4072 GN=RMA1H1 PE=1 SV=1
TRINITY_DN56_c0_g1_i6	RING finger protein 5 [Asparagus officinalis]	GO:0061630(ubiquitin protein ligase activity);GO:0044390(ubiquitin-like protein conjugating enzyme binding);GO:0071712(ER-associated misfolded protein catabolic process);GO:0006511(ubiquitin-dependent protein catabolic process);GO:0016021(integral component of membrane)	K10666	RNF5	http://www.genome.jp/dbget-bin/www_bget?ko:K10666	ko04141(Protein processing in endoplasmic reticulum)	KOG0823	Predicted E3 ubiquitin ligase	sp|Q6R567|RMA1_CAPAN	E3 ubiquitin-protein ligase RMA1H1 OS=Capsicum annuum OX=4072 GN=RMA1H1 PE=1 SV=1
TRINITY_DN56_c0_g1_i1	E3 ubiquitin-protein ligase RMA1H1 [Apostasia shenzhenica]	*	K10666	RNF5	http://www.genome.jp/dbget-bin/www_bget?ko:K10666	ko04141(Protein processing in endoplasmic reticulum)	KOG0317	Predicted E3 ubiquitin ligase, integral peroxisomal membrane protein	sp|Q6R567|RMA1_CAPAN	E3 ubiquitin-protein ligase RMA1H1 OS=Capsicum annuum OX=4072 GN=RMA1H1 PE=1 SV=1
TRINITY_DN56_c0_g1_i2	E3 ubiquitin-protein ligase RMA1H1 [Apostasia shenzhenica]	*	K10666	RNF5	http://www.genome.jp/dbget-bin/www_bget?ko:K10666	ko04141(Protein processing in endoplasmic reticulum)	KOG0823	Predicted E3 ubiquitin ligase	sp|Q6R567|RMA1_CAPAN	E3 ubiquitin-protein ligase RMA1H1 OS=Capsicum annuum OX=4072 GN=RMA1H1 PE=1 SV=1
TRINITY_DN56_c0_g1_i3	E3 ubiquitin-protein ligase RMA1H1 [Apostasia shenzhenica]	*	K10666	RNF5	http://www.genome.jp/dbget-bin/www_bget?ko:K10666	ko04141(Protein processing in endoplasmic reticulum)	KOG0317	Predicted E3 ubiquitin ligase, integral peroxisomal membrane protein	sp|Q6R567|RMA1_CAPAN	E3 ubiquitin-protein ligase RMA1H1 OS=Capsicum annuum OX=4072 GN=RMA1H1 PE=1 SV=1
TRINITY_DN56_c0_g1_i8	E3 ubiquitin-protein ligase RMA1H1 [Apostasia shenzhenica]	*	K10666	RNF5	http://www.genome.jp/dbget-bin/www_bget?ko:K10666	ko04141(Protein processing in endoplasmic reticulum)	KOG0823	Predicted E3 ubiquitin ligase	sp|Q6R567|RMA1_CAPAN	E3 ubiquitin-protein ligase RMA1H1 OS=Capsicum annuum OX=4072 GN=RMA1H1 PE=1 SV=1
TRINITY_DN50_c1_g1_i1	*	*	*	*	*	*	*	*	*	*
TRINITY_DN50_c0_g1_i4	LOW QUALITY PROTEIN: chlorophyll a-b binding protein, chloroplastic-like [Asparagus officinalis]	GO:0016168(chlorophyll binding);GO:0009768(photosynthesis, light harvesting in photosystem I);GO:0018298(protein-chromophore linkage);GO:0009416(response to light stimulus);GO:0009535(chloroplast thylakoid membrane);GO:0016021(integral component of membrane);GO:0009522(photosystem I);GO:0009523(photosystem II)	K08908	LHCA2	http://www.genome.jp/dbget-bin/www_bget?ko:K08908	ko00196(Photosynthesis - antenna proteins)	*	*	sp|P13869|CB12_PETHY	Chlorophyll a-b binding protein, chloroplastic OS=Petunia hybrida OX=4102 PE=2 SV=1
TRINITY_DN50_c0_g1_i5	LOW QUALITY PROTEIN: chlorophyll a-b binding protein, chloroplastic-like [Asparagus officinalis]	GO:0016168(chlorophyll binding);GO:0009768(photosynthesis, light harvesting in photosystem I);GO:0018298(protein-chromophore linkage);GO:0009416(response to light stimulus);GO:0009535(chloroplast thylakoid membrane);GO:0016021(integral component of membrane);GO:0009522(photosystem I);GO:0009523(photosystem II)	K08908	LHCA2	http://www.genome.jp/dbget-bin/www_bget?ko:K08908	ko00196(Photosynthesis - antenna proteins)	*	*	sp|P13869|CB12_PETHY	Chlorophyll a-b binding protein, chloroplastic OS=Petunia hybrida OX=4102 PE=2 SV=1
TRINITY_DN50_c0_g1_i1	LOW QUALITY PROTEIN: chlorophyll a-b binding protein, chloroplastic-like [Asparagus officinalis]	GO:0016168(chlorophyll binding);GO:0009768(photosynthesis, light harvesting in photosystem I);GO:0018298(protein-chromophore linkage);GO:0009416(response to light stimulus);GO:0009535(chloroplast thylakoid membrane);GO:0016021(integral component of membrane);GO:0009522(photosystem I);GO:0009523(photosystem II)	K08908	LHCA2	http://www.genome.jp/dbget-bin/www_bget?ko:K08908	ko00196(Photosynthesis - antenna proteins)	*	*	sp|P13869|CB12_PETHY	Chlorophyll a-b binding protein, chloroplastic OS=Petunia hybrida OX=4102 PE=2 SV=1
TRINITY_DN50_c0_g1_i2	LOW QUALITY PROTEIN: chlorophyll a-b binding protein, chloroplastic-like [Asparagus officinalis]	GO:0016168(chlorophyll binding);GO:0009768(photosynthesis, light harvesting in photosystem I);GO:0018298(protein-chromophore linkage);GO:0009416(response to light stimulus);GO:0009535(chloroplast thylakoid membrane);GO:0016021(integral component of membrane);GO:0009522(photosystem I);GO:0009523(photosystem II)	K08908	LHCA2	http://www.genome.jp/dbget-bin/www_bget?ko:K08908	ko00196(Photosynthesis - antenna proteins)	*	*	sp|P13869|CB12_PETHY	Chlorophyll a-b binding protein, chloroplastic OS=Petunia hybrida OX=4102 PE=2 SV=1
TRINITY_DN50_c0_g1_i3	LOW QUALITY PROTEIN: chlorophyll a-b binding protein, chloroplastic-like [Asparagus officinalis]	GO:0016168(chlorophyll binding);GO:0009768(photosynthesis, light harvesting in photosystem I);GO:0018298(protein-chromophore linkage);GO:0009416(response to light stimulus);GO:0009535(chloroplast thylakoid membrane);GO:0016021(integral component of membrane);GO:0009522(photosystem I);GO:0009523(photosystem II)	K08908	LHCA2	http://www.genome.jp/dbget-bin/www_bget?ko:K08908	ko00196(Photosynthesis - antenna proteins)	*	*	sp|P13869|CB12_PETHY	Chlorophyll a-b binding protein, chloroplastic OS=Petunia hybrida OX=4102 PE=2 SV=1
TRINITY_DN59_c1_g1_i1	*	*	*	*	*	*	*	*	*	*
TRINITY_DN59_c1_g1_i3	*	*	*	*	*	*	*	*	*	*
TRINITY_DN59_c0_g1_i4	putative LRR receptor-like serine/threonine-protein kinase [Apostasia shenzhenica]	*	K04733	IRAK4	http://www.genome.jp/dbget-bin/www_bget?ko:K04733	*	*	*	sp|Q8VZG8|MIK2_ARATH	MDIS1-interacting receptor like kinase 2 OS=Arabidopsis thaliana OX=3702 GN=MIK2 PE=1 SV=3
TRINITY_DN59_c0_g1_i5	uncharacterized protein A4U43_C07F19640 [Asparagus officinalis]	*	K04733	IRAK4	http://www.genome.jp/dbget-bin/www_bget?ko:K04733	*	*	*	sp|Q8VZG8|MIK2_ARATH	MDIS1-interacting receptor like kinase 2 OS=Arabidopsis thaliana OX=3702 GN=MIK2 PE=1 SV=3
TRINITY_DN59_c0_g1_i6	putative LRR receptor-like serine/threonine-protein kinase [Apostasia shenzhenica]	*	K04733	IRAK4	http://www.genome.jp/dbget-bin/www_bget?ko:K04733	*	*	*	sp|Q8VZG8|MIK2_ARATH	MDIS1-interacting receptor like kinase 2 OS=Arabidopsis thaliana OX=3702 GN=MIK2 PE=1 SV=3
TRINITY_DN59_c0_g1_i7	putative LRR receptor-like serine/threonine-protein kinase [Apostasia shenzhenica]	*	K04733	IRAK4	http://www.genome.jp/dbget-bin/www_bget?ko:K04733	*	*	*	sp|Q8VZG8|MIK2_ARATH	MDIS1-interacting receptor like kinase 2 OS=Arabidopsis thaliana OX=3702 GN=MIK2 PE=1 SV=3
TRINITY_DN59_c0_g1_i2	uncharacterized protein A4U43_C07F19640 [Asparagus officinalis]	*	K04733	IRAK4	http://www.genome.jp/dbget-bin/www_bget?ko:K04733	*	*	*	sp|Q8VZG8|MIK2_ARATH	MDIS1-interacting receptor like kinase 2 OS=Arabidopsis thaliana OX=3702 GN=MIK2 PE=1 SV=3
TRINITY_DN59_c0_g1_i3	putative LRR receptor-like serine/threonine-protein kinase [Apostasia shenzhenica]	*	K04733	IRAK4	http://www.genome.jp/dbget-bin/www_bget?ko:K04733	*	*	*	sp|Q8VZG8|MIK2_ARATH	MDIS1-interacting receptor like kinase 2 OS=Arabidopsis thaliana OX=3702 GN=MIK2 PE=1 SV=3
TRINITY_DN59_c0_g2_i10	hypothetical protein C4D60_Mb04t21370 [Musa balbisiana]	*	K04733	IRAK4	http://www.genome.jp/dbget-bin/www_bget?ko:K04733	*	*	*	sp|Q8VZG8|MIK2_ARATH	MDIS1-interacting receptor like kinase 2 OS=Arabidopsis thaliana OX=3702 GN=MIK2 PE=1 SV=3
TRINITY_DN59_c0_g2_i9	hypothetical protein C4D60_Mb04t21370 [Musa balbisiana]	*	K04733	IRAK4	http://www.genome.jp/dbget-bin/www_bget?ko:K04733	*	*	*	sp|Q8VZG8|MIK2_ARATH	MDIS1-interacting receptor like kinase 2 OS=Arabidopsis thaliana OX=3702 GN=MIK2 PE=1 SV=3
TRINITY_DN59_c0_g2_i8	MDIS1-interacting receptor like kinase 2-like [Phoenix dactylifera]	*	K04733	IRAK4	http://www.genome.jp/dbget-bin/www_bget?ko:K04733	*	*	*	sp|Q9LP24|Y1571_ARATH	Probable leucine-rich repeat receptor-like protein kinase At1g35710 OS=Arabidopsis thaliana OX=3702 GN=At1g35710 PE=1 SV=1
TRINITY_DN59_c0_g2_i1	hypothetical protein C4D60_Mb04t21370 [Musa balbisiana]	*	K04733	IRAK4	http://www.genome.jp/dbget-bin/www_bget?ko:K04733	*	*	*	sp|Q8VZG8|MIK2_ARATH	MDIS1-interacting receptor like kinase 2 OS=Arabidopsis thaliana OX=3702 GN=MIK2 PE=1 SV=3
TRINITY_DN59_c0_g2_i3	uncharacterized protein A4U43_C07F19640 [Asparagus officinalis]	*	K04733	IRAK4	http://www.genome.jp/dbget-bin/www_bget?ko:K04733	*	*	*	sp|Q8VZG8|MIK2_ARATH	MDIS1-interacting receptor like kinase 2 OS=Arabidopsis thaliana OX=3702 GN=MIK2 PE=1 SV=3
TRINITY_DN59_c0_g2_i2	uncharacterized protein LOC109848526 isoform X1 [Asparagus officinalis]	GO:0016021(integral component of membrane)	*	*	*	*	*	*	sp|Q8VZG8|MIK2_ARATH	MDIS1-interacting receptor like kinase 2 OS=Arabidopsis thaliana OX=3702 GN=MIK2 PE=1 SV=3
TRINITY_DN59_c0_g2_i5	MDIS1-interacting receptor like kinase 2-like [Phoenix dactylifera]	*	K04733	IRAK4	http://www.genome.jp/dbget-bin/www_bget?ko:K04733	*	*	*	sp|Q9LP24|Y1571_ARATH	Probable leucine-rich repeat receptor-like protein kinase At1g35710 OS=Arabidopsis thaliana OX=3702 GN=At1g35710 PE=1 SV=1
TRINITY_DN59_c0_g2_i4	hypothetical protein C4D60_Mb04t21370 [Musa balbisiana]	*	K04733	IRAK4	http://www.genome.jp/dbget-bin/www_bget?ko:K04733	*	*	*	sp|Q8VZG8|MIK2_ARATH	MDIS1-interacting receptor like kinase 2 OS=Arabidopsis thaliana OX=3702 GN=MIK2 PE=1 SV=3
TRINITY_DN15_c1_g1_i1	*	*	*	*	*	*	*	*	*	*
TRINITY_DN15_c1_g1_i2	*	*	*	*	*	*	*	*	*	*
TRINITY_DN15_c0_g1_i4	26S protease regulatory subunit 6B homolog [Phalaenopsis equestris]	GO:0005524(ATP binding);GO:0036402(proteasome-activating ATPase activity);GO:0045899(positive regulation of RNA polymerase II transcriptional preinitiation complex assembly);GO:0030163(protein catabolic process);GO:0031597(cytosolic proteasome complex);GO:0008540(proteasome regulatory particle, base subcomplex)	K03063	PSMC4, RPT3	http://www.genome.jp/dbget-bin/www_bget?ko:K03063	ko03050(Proteasome)	KOG0726	26S proteasome regulatory complex, ATPase RPT2	sp|P85200|PRS6B_HELAN	26S proteasome regulatory subunit 6B homolog OS=Helianthus annuus OX=4232 PE=1 SV=1
TRINITY_DN15_c0_g1_i5	26S proteasome regulatory subunit 6B homolog [Elaeis guineensis]	GO:0005524(ATP binding);GO:0036402(proteasome-activating ATPase activity);GO:0045899(positive regulation of RNA polymerase II transcriptional preinitiation complex assembly);GO:0030163(protein catabolic process);GO:0031597(cytosolic proteasome complex);GO:0008540(proteasome regulatory particle, base subcomplex);GO:0008233(peptidase activity);GO:0005737(cytoplasm);GO:0000502(proteasome complex)	K03063	PSMC4, RPT3	http://www.genome.jp/dbget-bin/www_bget?ko:K03063	ko03050(Proteasome)	KOG0728	26S proteasome regulatory complex, ATPase RPT6	sp|P85200|PRS6B_HELAN	26S proteasome regulatory subunit 6B homolog OS=Helianthus annuus OX=4232 PE=1 SV=1
TRINITY_DN15_c0_g1_i1	26S proteasome regulatory subunit 6B homolog [Elaeis guineensis]	GO:0005524(ATP binding);GO:0036402(proteasome-activating ATPase activity);GO:0045899(positive regulation of RNA polymerase II transcriptional preinitiation complex assembly);GO:0030163(protein catabolic process);GO:0031597(cytosolic proteasome complex);GO:0008540(proteasome regulatory particle, base subcomplex);GO:0008233(peptidase activity);GO:0005737(cytoplasm)	K03063	PSMC4, RPT3	http://www.genome.jp/dbget-bin/www_bget?ko:K03063	ko03050(Proteasome)	KOG0728	26S proteasome regulatory complex, ATPase RPT6	sp|P85200|PRS6B_HELAN	26S proteasome regulatory subunit 6B homolog OS=Helianthus annuus OX=4232 PE=1 SV=1
TRINITY_DN15_c0_g1_i2	26S proteasome regulatory subunit 6B homolog [Elaeis guineensis]	GO:0005524(ATP binding);GO:0036402(proteasome-activating ATPase activity);GO:0045899(positive regulation of RNA polymerase II transcriptional preinitiation complex assembly);GO:0030163(protein catabolic process);GO:0031597(cytosolic proteasome complex);GO:0008540(proteasome regulatory particle, base subcomplex);GO:0008233(peptidase activity);GO:0005737(cytoplasm)	K03063	PSMC4, RPT3	http://www.genome.jp/dbget-bin/www_bget?ko:K03063	ko03050(Proteasome)	KOG0726	26S proteasome regulatory complex, ATPase RPT2	sp|P85200|PRS6B_HELAN	26S proteasome regulatory subunit 6B homolog OS=Helianthus annuus OX=4232 PE=1 SV=1
TRINITY_DN15_c0_g2_i1	lysosomal Pro-X carboxypeptidase isoform X1 [Asparagus officinalis]	GO:0004180(carboxypeptidase activity);GO:0008239(dipeptidyl-peptidase activity);GO:0008236(serine-type peptidase activity);GO:0006508(proteolysis)	K01285	PRCP	http://www.genome.jp/dbget-bin/www_bget?ko:K01285	*	KOG2183	Prolylcarboxypeptidase (angiotensinase C)	sp|Q1PF50|EDA2_ARATH	Probable serine protease EDA2 OS=Arabidopsis thaliana OX=3702 GN=EDA2 PE=2 SV=2
TRINITY_DN58_c1_g1_i5	Actin-related protein [Macleaya cordata]	GO:0005524(ATP binding);GO:0005737(cytoplasm);GO:0005856(cytoskeleton)	K10355	ACTF	http://www.genome.jp/dbget-bin/www_bget?ko:K10355	ko04814(Motor proteins)	KOG0676	Actin and related proteins	sp|P0C539|ACT2_ORYSI	Actin-2 OS=Oryza sativa subsp. indica OX=39946 GN=ACT2 PE=3 SV=1
TRINITY_DN58_c1_g1_i4	Actin-related protein [Macleaya cordata]	GO:0005524(ATP binding);GO:0005737(cytoplasm);GO:0005856(cytoskeleton)	K10355	ACTF	http://www.genome.jp/dbget-bin/www_bget?ko:K10355	ko04814(Motor proteins)	KOG0676	Actin and related proteins	sp|P0C539|ACT2_ORYSI	Actin-2 OS=Oryza sativa subsp. indica OX=39946 GN=ACT2 PE=3 SV=1
TRINITY_DN58_c1_g1_i1	unnamed protein product [Microthlaspi erraticum]	*	K10355	ACTF	http://www.genome.jp/dbget-bin/www_bget?ko:K10355	ko04814(Motor proteins)	KOG0676	Actin and related proteins	sp|A2XLF2|ACT1_ORYSI	Actin-1 OS=Oryza sativa subsp. indica OX=39946 GN=ACT1 PE=2 SV=1
TRINITY_DN58_c1_g1_i3	actin-101-like [Phoenix dactylifera]	GO:0005524(ATP binding);GO:0005737(cytoplasm);GO:0005856(cytoskeleton)	K10355	ACTF	http://www.genome.jp/dbget-bin/www_bget?ko:K10355	ko04814(Motor proteins)	KOG0676	Actin and related proteins	sp|P0C539|ACT2_ORYSI	Actin-2 OS=Oryza sativa subsp. indica OX=39946 GN=ACT2 PE=3 SV=1
TRINITY_DN58_c1_g1_i2	Actin 7 isoform 1 [Albuca bracteata]	GO:0005524(ATP binding);GO:0051301(cell division);GO:0005856(cytoskeleton);GO:0005829(cytosol);GO:0005886(plasma membrane);GO:0009506(plasmodesma)	K10355	ACTF	http://www.genome.jp/dbget-bin/www_bget?ko:K10355	ko04814(Motor proteins)	KOG0676	Actin and related proteins	sp|P53492|ACT7_ARATH	Actin-7 OS=Arabidopsis thaliana OX=3702 GN=ACT7 PE=1 SV=1
TRINITY_DN58_c0_g1_i5	Actin 7 isoform 1 [Albuca bracteata]	*	K10355	ACTF	http://www.genome.jp/dbget-bin/www_bget?ko:K10355	ko04814(Motor proteins)	KOG0676	Actin and related proteins	sp|A2XNS1|ACT3_ORYSI	Actin-3 OS=Oryza sativa subsp. indica OX=39946 GN=ACT3 PE=3 SV=2
TRINITY_DN58_c0_g1_i6	Actin 7 isoform 1 [Albuca bracteata]	*	K10355	ACTF	http://www.genome.jp/dbget-bin/www_bget?ko:K10355	ko04814(Motor proteins)	KOG0676	Actin and related proteins	sp|P53492|ACT7_ARATH	Actin-7 OS=Arabidopsis thaliana OX=3702 GN=ACT7 PE=1 SV=1
TRINITY_DN58_c0_g1_i7	Actin 7 isoform 1 [Albuca bracteata]	*	K10355	ACTF	http://www.genome.jp/dbget-bin/www_bget?ko:K10355	ko04814(Motor proteins)	KOG0676	Actin and related proteins	sp|P53492|ACT7_ARATH	Actin-7 OS=Arabidopsis thaliana OX=3702 GN=ACT7 PE=1 SV=1
TRINITY_DN58_c0_g1_i1	Actin 7 isoform 1 [Albuca bracteata]	GO:0005524(ATP binding);GO:0051301(cell division);GO:0005856(cytoskeleton);GO:0005829(cytosol);GO:0005886(plasma membrane);GO:0009506(plasmodesma);GO:0005737(cytoplasm)	K10355	ACTF	http://www.genome.jp/dbget-bin/www_bget?ko:K10355	ko04814(Motor proteins)	KOG0676	Actin and related proteins	sp|A2XNS1|ACT3_ORYSI	Actin-3 OS=Oryza sativa subsp. indica OX=39946 GN=ACT3 PE=3 SV=2
TRINITY_DN58_c0_g1_i2	Actin 7 isoform 1 [Albuca bracteata]	GO:0005524(ATP binding);GO:0051301(cell division);GO:0005856(cytoskeleton);GO:0005829(cytosol);GO:0005886(plasma membrane);GO:0009506(plasmodesma);GO:0005737(cytoplasm)	K10355	ACTF	http://www.genome.jp/dbget-bin/www_bget?ko:K10355	ko04814(Motor proteins)	KOG0676	Actin and related proteins	sp|A2XNS1|ACT3_ORYSI	Actin-3 OS=Oryza sativa subsp. indica OX=39946 GN=ACT3 PE=3 SV=2
TRINITY_DN58_c0_g1_i3	Actin 7 isoform 1 [Albuca bracteata]	*	K10355	ACTF	http://www.genome.jp/dbget-bin/www_bget?ko:K10355	ko04814(Motor proteins)	KOG0676	Actin and related proteins	sp|P53492|ACT7_ARATH	Actin-7 OS=Arabidopsis thaliana OX=3702 GN=ACT7 PE=1 SV=1
TRINITY_DN66_c3_g1_i1	*	*	*	*	*	*	*	*	*	*
TRINITY_DN66_c2_g1_i1	*	*	*	*	*	*	*	*	*	*
TRINITY_DN66_c0_g1_i4	hypothetical protein C4D60_Mb08t25370 [Musa balbisiana]	GO:0022857(transmembrane transporter activity);GO:0016021(integral component of membrane)	K14684	SLC25A23S	http://www.genome.jp/dbget-bin/www_bget?ko:K14684	*	KOG0752	Mitochondrial solute carrier protein	sp|O04619|ADNT1_ARATH	Mitochondrial adenine nucleotide transporter ADNT1 OS=Arabidopsis thaliana OX=3702 GN=ADNT1 PE=1 SV=1
TRINITY_DN66_c0_g1_i5	PREDICTED: mitochondrial adenine nucleotide transporter ADNT1 [Musa acuminata subsp. malaccensis]	GO:0022857(transmembrane transporter activity);GO:0016021(integral component of membrane)	K14684	SLC25A23S	http://www.genome.jp/dbget-bin/www_bget?ko:K14684	*	KOG0752	Mitochondrial solute carrier protein	sp|O04619|ADNT1_ARATH	Mitochondrial adenine nucleotide transporter ADNT1 OS=Arabidopsis thaliana OX=3702 GN=ADNT1 PE=1 SV=1
TRINITY_DN66_c0_g1_i7	hypothetical protein C4D60_Mb07t02920 [Musa balbisiana]	GO:0022857(transmembrane transporter activity);GO:0016021(integral component of membrane)	K14684	SLC25A23S	http://www.genome.jp/dbget-bin/www_bget?ko:K14684	*	KOG0036	Predicted mitochondrial carrier protein	sp|O04619|ADNT1_ARATH	Mitochondrial adenine nucleotide transporter ADNT1 OS=Arabidopsis thaliana OX=3702 GN=ADNT1 PE=1 SV=1
TRINITY_DN66_c0_g1_i1	PREDICTED: mitochondrial adenine nucleotide transporter ADNT1 [Musa acuminata subsp. malaccensis]	GO:0022857(transmembrane transporter activity);GO:0016021(integral component of membrane)	K14684	SLC25A23S	http://www.genome.jp/dbget-bin/www_bget?ko:K14684	*	KOG0752	Mitochondrial solute carrier protein	sp|O04619|ADNT1_ARATH	Mitochondrial adenine nucleotide transporter ADNT1 OS=Arabidopsis thaliana OX=3702 GN=ADNT1 PE=1 SV=1
TRINITY_DN66_c0_g1_i2	mitochondrial adenine nucleotide transporter ADNT1 [Asparagus officinalis]	GO:0022857(transmembrane transporter activity);GO:0016021(integral component of membrane)	K14684	SLC25A23S	http://www.genome.jp/dbget-bin/www_bget?ko:K14684	*	KOG0752	Mitochondrial solute carrier protein	sp|O04619|ADNT1_ARATH	Mitochondrial adenine nucleotide transporter ADNT1 OS=Arabidopsis thaliana OX=3702 GN=ADNT1 PE=1 SV=1
TRINITY_DN66_c0_g1_i8	PREDICTED: mitochondrial adenine nucleotide transporter ADNT1 [Musa acuminata subsp. malaccensis]	GO:0022857(transmembrane transporter activity);GO:0016021(integral component of membrane)	K14684	SLC25A23S	http://www.genome.jp/dbget-bin/www_bget?ko:K14684	*	KOG0752	Mitochondrial solute carrier protein	sp|O04619|ADNT1_ARATH	Mitochondrial adenine nucleotide transporter ADNT1 OS=Arabidopsis thaliana OX=3702 GN=ADNT1 PE=1 SV=1
TRINITY_DN66_c0_g1_i9	hypothetical protein C4D60_Mb08t25370 [Musa balbisiana]	GO:0022857(transmembrane transporter activity);GO:0016021(integral component of membrane)	K14684	SLC25A23S	http://www.genome.jp/dbget-bin/www_bget?ko:K14684	*	KOG0752	Mitochondrial solute carrier protein	sp|O04619|ADNT1_ARATH	Mitochondrial adenine nucleotide transporter ADNT1 OS=Arabidopsis thaliana OX=3702 GN=ADNT1 PE=1 SV=1
TRINITY_DN69_c1_g1_i1	*	*	*	*	*	*	*	*	*	*
TRINITY_DN69_c0_g1_i4	lipase-like PAD4 [Phoenix dactylifera]	GO:0016787(hydrolase activity);GO:0006629(lipid metabolic process)	*	*	*	*	*	*	sp|Q9S745|PAD4_ARATH	Lipase-like PAD4 OS=Arabidopsis thaliana OX=3702 GN=PAD4 PE=1 SV=1
TRINITY_DN69_c0_g1_i6	lipase-like PAD4 [Elaeis guineensis]	GO:0016787(hydrolase activity);GO:0006629(lipid metabolic process)	*	*	*	*	*	*	sp|Q9S745|PAD4_ARATH	Lipase-like PAD4 OS=Arabidopsis thaliana OX=3702 GN=PAD4 PE=1 SV=1
TRINITY_DN69_c0_g1_i1	lipase-like PAD4 [Phoenix dactylifera]	GO:0016787(hydrolase activity);GO:0006629(lipid metabolic process)	*	*	*	*	*	*	sp|Q9S745|PAD4_ARATH	Lipase-like PAD4 OS=Arabidopsis thaliana OX=3702 GN=PAD4 PE=1 SV=1
TRINITY_DN69_c0_g1_i2	lipase-like PAD4 [Phoenix dactylifera]	GO:0016787(hydrolase activity);GO:0006629(lipid metabolic process)	*	*	*	*	*	*	sp|Q9S745|PAD4_ARATH	Lipase-like PAD4 OS=Arabidopsis thaliana OX=3702 GN=PAD4 PE=1 SV=1
TRINITY_DN69_c0_g1_i3	lipase-like PAD4 [Elaeis guineensis]	GO:0016787(hydrolase activity);GO:0006629(lipid metabolic process)	*	*	*	*	*	*	sp|Q9S745|PAD4_ARATH	Lipase-like PAD4 OS=Arabidopsis thaliana OX=3702 GN=PAD4 PE=1 SV=1
TRINITY_DN14_c0_g1_i4	serine-threonine kinase receptor-associated protein-like [Asparagus officinalis]	*	K13137	STRAP, UNRIP	http://www.genome.jp/dbget-bin/www_bget?ko:K13137	*	KOG0643	Translation initiation factor 3, subunit i (eIF-3i)/TGF-beta receptor-interacting protein (TRIP-1)	sp|Q38884|EIF3I_ARATH	Eukaryotic translation initiation factor 3 subunit I OS=Arabidopsis thaliana OX=3702 GN=TIF3I1 PE=2 SV=2
TRINITY_DN14_c0_g1_i5	serine-threonine kinase receptor-associated protein-like [Asparagus officinalis]	*	K13137	STRAP, UNRIP	http://www.genome.jp/dbget-bin/www_bget?ko:K13137	*	KOG0643	Translation initiation factor 3, subunit i (eIF-3i)/TGF-beta receptor-interacting protein (TRIP-1)	sp|Q38884|EIF3I_ARATH	Eukaryotic translation initiation factor 3 subunit I OS=Arabidopsis thaliana OX=3702 GN=TIF3I1 PE=2 SV=2
TRINITY_DN14_c0_g1_i6	serine-threonine kinase receptor-associated protein-like [Asparagus officinalis]	*	K13137	STRAP, UNRIP	http://www.genome.jp/dbget-bin/www_bget?ko:K13137	*	KOG0643	Translation initiation factor 3, subunit i (eIF-3i)/TGF-beta receptor-interacting protein (TRIP-1)	sp|Q38884|EIF3I_ARATH	Eukaryotic translation initiation factor 3 subunit I OS=Arabidopsis thaliana OX=3702 GN=TIF3I1 PE=2 SV=2
TRINITY_DN14_c0_g1_i7	serine-threonine kinase receptor-associated protein-like [Asparagus officinalis]	*	K13137	STRAP, UNRIP	http://www.genome.jp/dbget-bin/www_bget?ko:K13137	*	KOG0643	Translation initiation factor 3, subunit i (eIF-3i)/TGF-beta receptor-interacting protein (TRIP-1)	sp|Q38884|EIF3I_ARATH	Eukaryotic translation initiation factor 3 subunit I OS=Arabidopsis thaliana OX=3702 GN=TIF3I1 PE=2 SV=2
TRINITY_DN14_c0_g1_i1	serine-threonine kinase receptor-associated protein-like [Asparagus officinalis]	*	K13137	STRAP, UNRIP	http://www.genome.jp/dbget-bin/www_bget?ko:K13137	*	KOG0643	Translation initiation factor 3, subunit i (eIF-3i)/TGF-beta receptor-interacting protein (TRIP-1)	sp|Q38884|EIF3I_ARATH	Eukaryotic translation initiation factor 3 subunit I OS=Arabidopsis thaliana OX=3702 GN=TIF3I1 PE=2 SV=2
TRINITY_DN14_c0_g1_i3	serine-threonine kinase receptor-associated protein-like [Asparagus officinalis]	GO:0016301(kinase activity)	K13137	STRAP, UNRIP	http://www.genome.jp/dbget-bin/www_bget?ko:K13137	*	KOG0643	Translation initiation factor 3, subunit i (eIF-3i)/TGF-beta receptor-interacting protein (TRIP-1)	sp|Q38884|EIF3I_ARATH	Eukaryotic translation initiation factor 3 subunit I OS=Arabidopsis thaliana OX=3702 GN=TIF3I1 PE=2 SV=2
TRINITY_DN14_c0_g1_i8	serine-threonine kinase receptor-associated protein-like [Asparagus officinalis]	*	K13137	STRAP, UNRIP	http://www.genome.jp/dbget-bin/www_bget?ko:K13137	*	KOG0643	Translation initiation factor 3, subunit i (eIF-3i)/TGF-beta receptor-interacting protein (TRIP-1)	sp|Q38884|EIF3I_ARATH	Eukaryotic translation initiation factor 3 subunit I OS=Arabidopsis thaliana OX=3702 GN=TIF3I1 PE=2 SV=2
TRINITY_DN14_c0_g1_i9	serine-threonine kinase receptor-associated protein-like [Asparagus officinalis]	GO:0016301(kinase activity)	K13137	STRAP, UNRIP	http://www.genome.jp/dbget-bin/www_bget?ko:K13137	*	KOG0643	Translation initiation factor 3, subunit i (eIF-3i)/TGF-beta receptor-interacting protein (TRIP-1)	sp|Q38884|EIF3I_ARATH	Eukaryotic translation initiation factor 3 subunit I OS=Arabidopsis thaliana OX=3702 GN=TIF3I1 PE=2 SV=2
TRINITY_DN14_c0_g1_i10	serine-threonine kinase receptor-associated protein-like [Asparagus officinalis]	GO:0016301(kinase activity)	K13137	STRAP, UNRIP	http://www.genome.jp/dbget-bin/www_bget?ko:K13137	*	KOG0643	Translation initiation factor 3, subunit i (eIF-3i)/TGF-beta receptor-interacting protein (TRIP-1)	sp|Q38884|EIF3I_ARATH	Eukaryotic translation initiation factor 3 subunit I OS=Arabidopsis thaliana OX=3702 GN=TIF3I1 PE=2 SV=2
TRINITY_DN47_c0_g1_i1	uncharacterized endoplasmic reticulum membrane protein YGL010W [Ananas comosus]	GO:0046521(sphingoid catabolic process);GO:0016021(integral component of membrane)	*	*	*	*	KOG3292	Predicted membrane protein	*	*
TRINITY_DN47_c0_g2_i1	uncharacterized endoplasmic reticulum membrane protein YGL010W [Elaeis guineensis]	GO:0046521(sphingoid catabolic process);GO:0016021(integral component of membrane)	*	*	*	*	KOG3292	Predicted membrane protein	*	*
TRINITY_DN47_c0_g2_i3	uncharacterized endoplasmic reticulum membrane protein C16E8.02 [Asparagus officinalis]	GO:0016021(integral component of membrane)	*	*	*	*	*	*	*	*
TRINITY_DN47_c0_g2_i2	uncharacterized endoplasmic reticulum membrane protein C16E8.02 [Asparagus officinalis]	GO:0016021(integral component of membrane)	*	*	*	*	KOG3292	Predicted membrane protein	*	*
TRINITY_DN73_c0_g1_i5	acetyl-CoA acetyltransferase, cytosolic 1-like [Asparagus officinalis]	GO:0003985(acetyl-CoA C-acetyltransferase activity);GO:0003988(acetyl-CoA C-acyltransferase activity);GO:0006635(fatty acid beta-oxidation)	K00626	E2.3.1.9, atoB	http://www.genome.jp/dbget-bin/www_bget?ko:K00626	ko00310(Lysine degradation);ko00380(Tryptophan metabolism);ko00280(Valine, leucine and isoleucine degradation);ko00650(Butanoate metabolism);ko00630(Glyoxylate and dicarboxylate metabolism);ko00620(Pyruvate metabolism);ko00071(Fatty acid degradation);ko00900(Terpenoid backbone biosynthesis)	KOG1391	Acetyl-CoA acetyltransferase	sp|Q8S4Y1|ACCT2_ARATH	Acetyl-CoA acetyltransferase 2 OS=Arabidopsis thaliana OX=3702 GN=ACCT2 PE=1 SV=1
TRINITY_DN73_c0_g1_i6	acetyl-CoA acetyltransferase, cytosolic 1-like [Asparagus officinalis]	GO:0003985(acetyl-CoA C-acetyltransferase activity);GO:0003988(acetyl-CoA C-acyltransferase activity);GO:0006635(fatty acid beta-oxidation)	K00626	E2.3.1.9, atoB	http://www.genome.jp/dbget-bin/www_bget?ko:K00626	ko00310(Lysine degradation);ko00380(Tryptophan metabolism);ko00280(Valine, leucine and isoleucine degradation);ko00650(Butanoate metabolism);ko00630(Glyoxylate and dicarboxylate metabolism);ko00620(Pyruvate metabolism);ko00071(Fatty acid degradation);ko00900(Terpenoid backbone biosynthesis)	KOG1391	Acetyl-CoA acetyltransferase	sp|Q8S4Y1|ACCT2_ARATH	Acetyl-CoA acetyltransferase 2 OS=Arabidopsis thaliana OX=3702 GN=ACCT2 PE=1 SV=1
TRINITY_DN73_c0_g1_i7	acetyl-CoA acetyltransferase, cytosolic 1-like [Asparagus officinalis]	GO:0003985(acetyl-CoA C-acetyltransferase activity);GO:0003988(acetyl-CoA C-acyltransferase activity);GO:0006635(fatty acid beta-oxidation)	K00626	E2.3.1.9, atoB	http://www.genome.jp/dbget-bin/www_bget?ko:K00626	ko00310(Lysine degradation);ko00380(Tryptophan metabolism);ko00280(Valine, leucine and isoleucine degradation);ko00650(Butanoate metabolism);ko00630(Glyoxylate and dicarboxylate metabolism);ko00620(Pyruvate metabolism);ko00071(Fatty acid degradation);ko00900(Terpenoid backbone biosynthesis)	KOG1391	Acetyl-CoA acetyltransferase	sp|Q8S4Y1|ACCT2_ARATH	Acetyl-CoA acetyltransferase 2 OS=Arabidopsis thaliana OX=3702 GN=ACCT2 PE=1 SV=1
TRINITY_DN73_c0_g1_i1	acetyl-CoA acetyltransferase, cytosolic 1-like [Asparagus officinalis]	GO:0003985(acetyl-CoA C-acetyltransferase activity);GO:0003988(acetyl-CoA C-acyltransferase activity);GO:0006635(fatty acid beta-oxidation)	K00626	E2.3.1.9, atoB	http://www.genome.jp/dbget-bin/www_bget?ko:K00626	ko00310(Lysine degradation);ko00380(Tryptophan metabolism);ko00280(Valine, leucine and isoleucine degradation);ko00650(Butanoate metabolism);ko00630(Glyoxylate and dicarboxylate metabolism);ko00620(Pyruvate metabolism);ko00071(Fatty acid degradation);ko00900(Terpenoid backbone biosynthesis)	KOG1389	3-oxoacyl CoA thiolase	sp|Q8S4Y1|ACCT2_ARATH	Acetyl-CoA acetyltransferase 2 OS=Arabidopsis thaliana OX=3702 GN=ACCT2 PE=1 SV=1
TRINITY_DN73_c0_g1_i2	acetyl-CoA acetyltransferase, cytosolic 1-like [Asparagus officinalis]	GO:0003985(acetyl-CoA C-acetyltransferase activity);GO:0003988(acetyl-CoA C-acyltransferase activity);GO:0006635(fatty acid beta-oxidation)	K00626	E2.3.1.9, atoB	http://www.genome.jp/dbget-bin/www_bget?ko:K00626	ko00310(Lysine degradation);ko00380(Tryptophan metabolism);ko00280(Valine, leucine and isoleucine degradation);ko00650(Butanoate metabolism);ko00630(Glyoxylate and dicarboxylate metabolism);ko00620(Pyruvate metabolism);ko00071(Fatty acid degradation);ko00900(Terpenoid backbone biosynthesis)	KOG1390	Acetyl-CoA acetyltransferase	sp|Q8S4Y1|ACCT2_ARATH	Acetyl-CoA acetyltransferase 2 OS=Arabidopsis thaliana OX=3702 GN=ACCT2 PE=1 SV=1
TRINITY_DN73_c0_g1_i3	acetyl-CoA acetyltransferase, cytosolic 1-like [Asparagus officinalis]	GO:0003985(acetyl-CoA C-acetyltransferase activity);GO:0003988(acetyl-CoA C-acyltransferase activity);GO:0006635(fatty acid beta-oxidation)	K00626	E2.3.1.9, atoB	http://www.genome.jp/dbget-bin/www_bget?ko:K00626	ko00310(Lysine degradation);ko00380(Tryptophan metabolism);ko00280(Valine, leucine and isoleucine degradation);ko00650(Butanoate metabolism);ko00630(Glyoxylate and dicarboxylate metabolism);ko00620(Pyruvate metabolism);ko00071(Fatty acid degradation);ko00900(Terpenoid backbone biosynthesis)	KOG1390	Acetyl-CoA acetyltransferase	sp|Q8S4Y1|ACCT2_ARATH	Acetyl-CoA acetyltransferase 2 OS=Arabidopsis thaliana OX=3702 GN=ACCT2 PE=1 SV=1
TRINITY_DN73_c0_g2_i1	*	*	*	*	*	*	*	*	*	*
TRINITY_DN95_c0_g1_i4	la-related protein 6B-like [Asparagus officinalis]	GO:0003723(RNA binding);GO:0006396(RNA processing);GO:0005634(nucleus);GO:1990904(ribonucleoprotein complex)	K15191	LARP7	http://www.genome.jp/dbget-bin/www_bget?ko:K15191	*	KOG0118	FOG: RRM domain	sp|O80567|LRP6B_ARATH	La-related protein 6B OS=Arabidopsis thaliana OX=3702 GN=LARP6B PE=1 SV=2
TRINITY_DN95_c0_g1_i5	la-related protein 6B-like [Asparagus officinalis]	GO:0003723(RNA binding);GO:0006396(RNA processing);GO:0005634(nucleus);GO:1990904(ribonucleoprotein complex)	K15191	LARP7	http://www.genome.jp/dbget-bin/www_bget?ko:K15191	*	KOG0118	FOG: RRM domain	sp|O80567|LRP6B_ARATH	La-related protein 6B OS=Arabidopsis thaliana OX=3702 GN=LARP6B PE=1 SV=2
TRINITY_DN95_c0_g1_i7	la-related protein 6B-like [Asparagus officinalis]	*	K15191	LARP7	http://www.genome.jp/dbget-bin/www_bget?ko:K15191	*	*	*	*	*
TRINITY_DN95_c0_g1_i1	la-related protein 6B-like [Asparagus officinalis]	*	K15191	LARP7	http://www.genome.jp/dbget-bin/www_bget?ko:K15191	*	*	*	sp|Q94A38|LRP6A_ARATH	La-related protein 6A OS=Arabidopsis thaliana OX=3702 GN=LARP6A PE=2 SV=1
TRINITY_DN95_c0_g1_i12	la-related protein 6B-like [Asparagus officinalis]	GO:0003723(RNA binding);GO:0006396(RNA processing);GO:0005634(nucleus);GO:1990904(ribonucleoprotein complex)	K15191	LARP7	http://www.genome.jp/dbget-bin/www_bget?ko:K15191	*	KOG1855	Predicted RNA-binding protein	sp|O80567|LRP6B_ARATH	La-related protein 6B OS=Arabidopsis thaliana OX=3702 GN=LARP6B PE=1 SV=2
TRINITY_DN95_c0_g1_i13	la-related protein 6B-like [Asparagus officinalis]	GO:0003723(RNA binding);GO:0006396(RNA processing);GO:0005634(nucleus);GO:1990904(ribonucleoprotein complex)	K15191	LARP7	http://www.genome.jp/dbget-bin/www_bget?ko:K15191	*	KOG1855	Predicted RNA-binding protein	sp|O80567|LRP6B_ARATH	La-related protein 6B OS=Arabidopsis thaliana OX=3702 GN=LARP6B PE=1 SV=2
TRINITY_DN88_c0_g1_i4	DEAD-box ATP-dependent RNA helicase 20 isoform X2 [Dendrobium catenatum]	GO:0005524(ATP binding);GO:0003723(RNA binding);GO:0003724(RNA helicase activity);GO:0004386(helicase activity);GO:0003676(nucleic acid binding)	K12823	DDX5, DBP2	http://www.genome.jp/dbget-bin/www_bget?ko:K12823	ko03040(Spliceosome)	KOG0339	ATP-dependent RNA helicase	sp|Q5N7W4|RH30_ORYSJ	DEAD-box ATP-dependent RNA helicase 30 OS=Oryza sativa subsp. japonica OX=39947 GN=Os01g0911100 PE=2 SV=2
TRINITY_DN88_c0_g1_i5	DEAD-box ATP-dependent RNA helicase 20 isoform X2 [Dendrobium catenatum]	GO:0005524(ATP binding);GO:0003723(RNA binding);GO:0003724(RNA helicase activity);GO:0004386(helicase activity);GO:0003676(nucleic acid binding)	K12823	DDX5, DBP2	http://www.genome.jp/dbget-bin/www_bget?ko:K12823	ko03040(Spliceosome)	KOG0331	ATP-dependent RNA helicase	sp|Q5N7W4|RH30_ORYSJ	DEAD-box ATP-dependent RNA helicase 30 OS=Oryza sativa subsp. japonica OX=39947 GN=Os01g0911100 PE=2 SV=2
TRINITY_DN88_c0_g1_i6	DEAD-box ATP-dependent RNA helicase 20 isoform X2 [Dendrobium catenatum]	GO:0005524(ATP binding);GO:0003723(RNA binding);GO:0003724(RNA helicase activity);GO:0004386(helicase activity);GO:0003676(nucleic acid binding)	K12823	DDX5, DBP2	http://www.genome.jp/dbget-bin/www_bget?ko:K12823	ko03040(Spliceosome)	KOG0334	RNA helicase	sp|Q5N7W4|RH30_ORYSJ	DEAD-box ATP-dependent RNA helicase 30 OS=Oryza sativa subsp. japonica OX=39947 GN=Os01g0911100 PE=2 SV=2
TRINITY_DN88_c0_g1_i7	DEAD-box ATP-dependent RNA helicase 20 [Elaeis guineensis]	GO:0005524(ATP binding);GO:0003723(RNA binding);GO:0003724(RNA helicase activity);GO:0003729(mRNA binding)	K12823	DDX5, DBP2	http://www.genome.jp/dbget-bin/www_bget?ko:K12823	ko03040(Spliceosome)	KOG0339	ATP-dependent RNA helicase	sp|Q5N7W4|RH30_ORYSJ	DEAD-box ATP-dependent RNA helicase 30 OS=Oryza sativa subsp. japonica OX=39947 GN=Os01g0911100 PE=2 SV=2
TRINITY_DN88_c0_g1_i1	DEAD-box ATP-dependent RNA helicase 20 isoform X2 [Dendrobium catenatum]	GO:0005524(ATP binding);GO:0003723(RNA binding);GO:0003724(RNA helicase activity);GO:0004386(helicase activity);GO:0003676(nucleic acid binding)	K12823	DDX5, DBP2	http://www.genome.jp/dbget-bin/www_bget?ko:K12823	ko03040(Spliceosome)	KOG0339	ATP-dependent RNA helicase	sp|Q5N7W4|RH30_ORYSJ	DEAD-box ATP-dependent RNA helicase 30 OS=Oryza sativa subsp. japonica OX=39947 GN=Os01g0911100 PE=2 SV=2
TRINITY_DN88_c0_g1_i2	DEAD-box ATP-dependent RNA helicase 20 isoform X2 [Dendrobium catenatum]	GO:0005524(ATP binding);GO:0003723(RNA binding);GO:0003724(RNA helicase activity);GO:0004386(helicase activity);GO:0003676(nucleic acid binding)	K12823	DDX5, DBP2	http://www.genome.jp/dbget-bin/www_bget?ko:K12823	ko03040(Spliceosome)	KOG0331	ATP-dependent RNA helicase	sp|Q5N7W4|RH30_ORYSJ	DEAD-box ATP-dependent RNA helicase 30 OS=Oryza sativa subsp. japonica OX=39947 GN=Os01g0911100 PE=2 SV=2
TRINITY_DN88_c0_g1_i3	DEAD-box ATP-dependent RNA helicase 20 isoform X2 [Dendrobium catenatum]	GO:0005524(ATP binding);GO:0003723(RNA binding);GO:0003724(RNA helicase activity);GO:0004386(helicase activity);GO:0003676(nucleic acid binding)	K12823	DDX5, DBP2	http://www.genome.jp/dbget-bin/www_bget?ko:K12823	ko03040(Spliceosome)	KOG0331	ATP-dependent RNA helicase	sp|Q5N7W4|RH30_ORYSJ	DEAD-box ATP-dependent RNA helicase 30 OS=Oryza sativa subsp. japonica OX=39947 GN=Os01g0911100 PE=2 SV=2
TRINITY_DN88_c0_g1_i8	DEAD-box ATP-dependent RNA helicase 20 isoform X2 [Dendrobium catenatum]	GO:0005524(ATP binding);GO:0003723(RNA binding);GO:0003724(RNA helicase activity);GO:0004386(helicase activity);GO:0003676(nucleic acid binding)	K12823	DDX5, DBP2	http://www.genome.jp/dbget-bin/www_bget?ko:K12823	ko03040(Spliceosome)	KOG0331	ATP-dependent RNA helicase	sp|Q5N7W4|RH30_ORYSJ	DEAD-box ATP-dependent RNA helicase 30 OS=Oryza sativa subsp. japonica OX=39947 GN=Os01g0911100 PE=2 SV=2
TRINITY_DN88_c0_g1_i9	DEAD-box ATP-dependent RNA helicase 20 isoform X2 [Dendrobium catenatum]	GO:0005524(ATP binding);GO:0003723(RNA binding);GO:0003724(RNA helicase activity);GO:0004386(helicase activity);GO:0003676(nucleic acid binding)	K12823	DDX5, DBP2	http://www.genome.jp/dbget-bin/www_bget?ko:K12823	ko03040(Spliceosome)	KOG0339	ATP-dependent RNA helicase	sp|Q5N7W4|RH30_ORYSJ	DEAD-box ATP-dependent RNA helicase 30 OS=Oryza sativa subsp. japonica OX=39947 GN=Os01g0911100 PE=2 SV=2
TRINITY_DN88_c0_g1_i17	DEAD-box ATP-dependent RNA helicase 20 [Elaeis guineensis]	GO:0005524(ATP binding);GO:0003723(RNA binding);GO:0003724(RNA helicase activity);GO:0003729(mRNA binding)	K12823	DDX5, DBP2	http://www.genome.jp/dbget-bin/www_bget?ko:K12823	ko03040(Spliceosome)	KOG0339	ATP-dependent RNA helicase	sp|Q5N7W4|RH30_ORYSJ	DEAD-box ATP-dependent RNA helicase 30 OS=Oryza sativa subsp. japonica OX=39947 GN=Os01g0911100 PE=2 SV=2
TRINITY_DN88_c0_g1_i12	DEAD-box ATP-dependent RNA helicase 20 isoform X2 [Dendrobium catenatum]	GO:0005524(ATP binding);GO:0003723(RNA binding);GO:0003724(RNA helicase activity);GO:0004386(helicase activity);GO:0003676(nucleic acid binding)	K12823	DDX5, DBP2	http://www.genome.jp/dbget-bin/www_bget?ko:K12823	ko03040(Spliceosome)	KOG0339	ATP-dependent RNA helicase	sp|Q5N7W4|RH30_ORYSJ	DEAD-box ATP-dependent RNA helicase 30 OS=Oryza sativa subsp. japonica OX=39947 GN=Os01g0911100 PE=2 SV=2
TRINITY_DN88_c0_g1_i13	DEAD-box ATP-dependent RNA helicase 20 isoform X2 [Dendrobium catenatum]	GO:0005524(ATP binding);GO:0003723(RNA binding);GO:0003724(RNA helicase activity);GO:0004386(helicase activity);GO:0003676(nucleic acid binding)	K12823	DDX5, DBP2	http://www.genome.jp/dbget-bin/www_bget?ko:K12823	ko03040(Spliceosome)	KOG0331	ATP-dependent RNA helicase	sp|Q5N7W4|RH30_ORYSJ	DEAD-box ATP-dependent RNA helicase 30 OS=Oryza sativa subsp. japonica OX=39947 GN=Os01g0911100 PE=2 SV=2
TRINITY_DN88_c0_g1_i10	DEAD-box ATP-dependent RNA helicase 20 isoform X2 [Dendrobium catenatum]	GO:0005524(ATP binding);GO:0003723(RNA binding);GO:0003724(RNA helicase activity);GO:0004386(helicase activity);GO:0003676(nucleic acid binding)	K12823	DDX5, DBP2	http://www.genome.jp/dbget-bin/www_bget?ko:K12823	ko03040(Spliceosome)	KOG0339	ATP-dependent RNA helicase	sp|Q5N7W4|RH30_ORYSJ	DEAD-box ATP-dependent RNA helicase 30 OS=Oryza sativa subsp. japonica OX=39947 GN=Os01g0911100 PE=2 SV=2
TRINITY_DN88_c0_g1_i11	DEAD-box ATP-dependent RNA helicase 20 isoform X1 [Dendrobium catenatum]	GO:0005524(ATP binding);GO:0003723(RNA binding);GO:0003724(RNA helicase activity);GO:0003729(mRNA binding);GO:0004386(helicase activity);GO:0003676(nucleic acid binding)	K12823	DDX5, DBP2	http://www.genome.jp/dbget-bin/www_bget?ko:K12823	ko03040(Spliceosome)	KOG0339	ATP-dependent RNA helicase	sp|Q5N7W4|RH30_ORYSJ	DEAD-box ATP-dependent RNA helicase 30 OS=Oryza sativa subsp. japonica OX=39947 GN=Os01g0911100 PE=2 SV=2
TRINITY_DN52_c1_g1_i1	F-box/LRR-repeat MAX2 homolog A-like [Elaeis guineensis]	GO:0016567(protein ubiquitination);GO:0031146(SCF-dependent proteasomal ubiquitin-dependent protein catabolic process);GO:0006511(ubiquitin-dependent protein catabolic process);GO:0005634(nucleus);GO:0019005(SCF ubiquitin ligase complex)	*	*	*	*	*	*	sp|Q5VMP0|MAX2_ORYSJ	F-box/LRR-repeat MAX2 homolog OS=Oryza sativa subsp. japonica OX=39947 GN=D3 PE=1 SV=2
TRINITY_DN52_c0_g1_i4	F-box/LRR-repeat MAX2 homolog A [Elaeis guineensis]	GO:0016567(protein ubiquitination);GO:0031146(SCF-dependent proteasomal ubiquitin-dependent protein catabolic process);GO:0006511(ubiquitin-dependent protein catabolic process);GO:0005634(nucleus);GO:0019005(SCF ubiquitin ligase complex)	*	*	*	*	*	*	sp|I1SSI5|MAX2A_PETHY	F-box/LRR-repeat MAX2 homolog A OS=Petunia hybrida OX=4102 GN=MAX2A PE=1 SV=1
TRINITY_DN52_c0_g1_i5	LOW QUALITY PROTEIN: F-box/LRR-repeat MAX2 homolog A-like [Phoenix dactylifera]	GO:0016567(protein ubiquitination);GO:0031146(SCF-dependent proteasomal ubiquitin-dependent protein catabolic process);GO:0006511(ubiquitin-dependent protein catabolic process);GO:0005634(nucleus);GO:0019005(SCF ubiquitin ligase complex)	*	*	*	*	*	*	sp|I1SSI5|MAX2A_PETHY	F-box/LRR-repeat MAX2 homolog A OS=Petunia hybrida OX=4102 GN=MAX2A PE=1 SV=1
TRINITY_DN52_c0_g1_i6	LOW QUALITY PROTEIN: F-box/LRR-repeat MAX2 homolog A-like [Phoenix dactylifera]	GO:0016567(protein ubiquitination);GO:0031146(SCF-dependent proteasomal ubiquitin-dependent protein catabolic process);GO:0006511(ubiquitin-dependent protein catabolic process);GO:0005634(nucleus);GO:0019005(SCF ubiquitin ligase complex)	*	*	*	*	*	*	sp|I1SSI5|MAX2A_PETHY	F-box/LRR-repeat MAX2 homolog A OS=Petunia hybrida OX=4102 GN=MAX2A PE=1 SV=1
TRINITY_DN52_c0_g1_i7	LOW QUALITY PROTEIN: F-box/LRR-repeat MAX2 homolog A-like [Phoenix dactylifera]	GO:0016567(protein ubiquitination);GO:0031146(SCF-dependent proteasomal ubiquitin-dependent protein catabolic process);GO:0006511(ubiquitin-dependent protein catabolic process);GO:0005634(nucleus);GO:0019005(SCF ubiquitin ligase complex)	*	*	*	*	*	*	sp|I1SSI5|MAX2A_PETHY	F-box/LRR-repeat MAX2 homolog A OS=Petunia hybrida OX=4102 GN=MAX2A PE=1 SV=1
TRINITY_DN52_c0_g1_i2	LOW QUALITY PROTEIN: F-box/LRR-repeat MAX2 homolog A-like [Phoenix dactylifera]	GO:0016567(protein ubiquitination);GO:0031146(SCF-dependent proteasomal ubiquitin-dependent protein catabolic process);GO:0006511(ubiquitin-dependent protein catabolic process);GO:0005634(nucleus);GO:0019005(SCF ubiquitin ligase complex)	*	*	*	*	*	*	sp|I1SSI5|MAX2A_PETHY	F-box/LRR-repeat MAX2 homolog A OS=Petunia hybrida OX=4102 GN=MAX2A PE=1 SV=1
TRINITY_DN52_c0_g1_i3	F-box/LRR-repeat MAX2 homolog A [Elaeis guineensis]	GO:0016567(protein ubiquitination);GO:0031146(SCF-dependent proteasomal ubiquitin-dependent protein catabolic process);GO:0006511(ubiquitin-dependent protein catabolic process);GO:0005634(nucleus);GO:0019005(SCF ubiquitin ligase complex)	*	*	*	*	*	*	sp|I1SSI5|MAX2A_PETHY	F-box/LRR-repeat MAX2 homolog A OS=Petunia hybrida OX=4102 GN=MAX2A PE=1 SV=1
TRINITY_DN52_c0_g1_i8	F-box/LRR-repeat MAX2 homolog A [Elaeis guineensis]	GO:0016567(protein ubiquitination);GO:0031146(SCF-dependent proteasomal ubiquitin-dependent protein catabolic process);GO:0006511(ubiquitin-dependent protein catabolic process);GO:0005634(nucleus);GO:0019005(SCF ubiquitin ligase complex)	*	*	*	*	*	*	sp|I1SSI5|MAX2A_PETHY	F-box/LRR-repeat MAX2 homolog A OS=Petunia hybrida OX=4102 GN=MAX2A PE=1 SV=1
TRINITY_DN52_c0_g1_i9	F-box/LRR-repeat MAX2 homolog A [Elaeis guineensis]	GO:0016567(protein ubiquitination);GO:0031146(SCF-dependent proteasomal ubiquitin-dependent protein catabolic process);GO:0006511(ubiquitin-dependent protein catabolic process);GO:0005634(nucleus);GO:0019005(SCF ubiquitin ligase complex)	*	*	*	*	*	*	sp|I1SSI5|MAX2A_PETHY	F-box/LRR-repeat MAX2 homolog A OS=Petunia hybrida OX=4102 GN=MAX2A PE=1 SV=1
TRINITY_DN52_c0_g1_i10	F-box/LRR-repeat MAX2 homolog A [Elaeis guineensis]	GO:0016567(protein ubiquitination);GO:0031146(SCF-dependent proteasomal ubiquitin-dependent protein catabolic process);GO:0006511(ubiquitin-dependent protein catabolic process);GO:0005634(nucleus);GO:0019005(SCF ubiquitin ligase complex)	*	*	*	*	*	*	sp|I1SSI5|MAX2A_PETHY	F-box/LRR-repeat MAX2 homolog A OS=Petunia hybrida OX=4102 GN=MAX2A PE=1 SV=1
TRINITY_DN82_c1_g1_i1	*	*	*	*	*	*	*	*	*	*
TRINITY_DN82_c1_g1_i2	*	*	*	*	*	*	*	*	*	*
TRINITY_DN82_c0_g1_i1	trafficking protein particle complex subunit 2, partial [Asparagus officinalis]	GO:0006888(ER to Golgi vesicle-mediated transport);GO:0005737(cytoplasm)	K20301	TRAPPC2, TRS20	http://www.genome.jp/dbget-bin/www_bget?ko:K20301	*	KOG3487	TRAPP 20 K subunit	*	*
TRINITY_DN82_c0_g1_i2	hypothetical protein AQUCO_01700497v1 [Aquilegia coerulea]	GO:0006888(ER to Golgi vesicle-mediated transport);GO:0005737(cytoplasm)	K20301	TRAPPC2, TRS20	http://www.genome.jp/dbget-bin/www_bget?ko:K20301	*	KOG3487	TRAPP 20 K subunit	*	*
TRINITY_DN42_c2_g1_i1	*	*	*	*	*	*	*	*	*	*
TRINITY_DN42_c0_g1_i4	serine/threonine-protein phosphatase PP1 isozyme 3-like [Asparagus officinalis]	GO:0046872(metal ion binding);GO:0004722(protein serine/threonine phosphatase activity);GO:0005737(cytoplasm);GO:0005634(nucleus)	K06269	PPP1C	http://www.genome.jp/dbget-bin/www_bget?ko:K06269	ko03015(mRNA surveillance pathway)	KOG0374	Serine/threonine specific protein phosphatase PP1, catalytic subunit	sp|P48489|PP1_ORYSJ	Serine/threonine-protein phosphatase PP1 OS=Oryza sativa subsp. japonica OX=39947 GN=Os03g0268000 PE=2 SV=2
TRINITY_DN42_c0_g1_i5	serine/threonine-protein phosphatase PP1 isozyme 3-like [Asparagus officinalis]	GO:0046872(metal ion binding);GO:0004722(protein serine/threonine phosphatase activity);GO:0005737(cytoplasm);GO:0005634(nucleus)	K06269	PPP1C	http://www.genome.jp/dbget-bin/www_bget?ko:K06269	ko03015(mRNA surveillance pathway)	KOG0374	Serine/threonine specific protein phosphatase PP1, catalytic subunit	sp|P48484|PP14_ARATH	Serine/threonine-protein phosphatase PP1 isozyme 4 OS=Arabidopsis thaliana OX=3702 GN=TOPP4 PE=1 SV=1
TRINITY_DN42_c0_g1_i6	serine/threonine-protein phosphatase PP1 isozyme 3-like [Asparagus officinalis]	GO:0046872(metal ion binding);GO:0004722(protein serine/threonine phosphatase activity);GO:0005737(cytoplasm);GO:0005634(nucleus)	K06269	PPP1C	http://www.genome.jp/dbget-bin/www_bget?ko:K06269	ko03015(mRNA surveillance pathway)	KOG0374	Serine/threonine specific protein phosphatase PP1, catalytic subunit	sp|P48489|PP1_ORYSJ	Serine/threonine-protein phosphatase PP1 OS=Oryza sativa subsp. japonica OX=39947 GN=Os03g0268000 PE=2 SV=2
TRINITY_DN42_c0_g1_i7	serine/threonine-protein phosphatase PP1 isozyme 3-like [Asparagus officinalis]	GO:0046872(metal ion binding);GO:0004722(protein serine/threonine phosphatase activity);GO:0005737(cytoplasm);GO:0005634(nucleus)	K06269	PPP1C	http://www.genome.jp/dbget-bin/www_bget?ko:K06269	ko03015(mRNA surveillance pathway)	KOG0374	Serine/threonine specific protein phosphatase PP1, catalytic subunit	sp|P48489|PP1_ORYSJ	Serine/threonine-protein phosphatase PP1 OS=Oryza sativa subsp. japonica OX=39947 GN=Os03g0268000 PE=2 SV=2
TRINITY_DN42_c0_g1_i1	serine/threonine-protein phosphatase PP1 isozyme 3-like [Asparagus officinalis]	GO:0046872(metal ion binding);GO:0004722(protein serine/threonine phosphatase activity);GO:0005737(cytoplasm);GO:0005634(nucleus)	K06269	PPP1C	http://www.genome.jp/dbget-bin/www_bget?ko:K06269	ko03015(mRNA surveillance pathway)	KOG0374	Serine/threonine specific protein phosphatase PP1, catalytic subunit	sp|P48489|PP1_ORYSJ	Serine/threonine-protein phosphatase PP1 OS=Oryza sativa subsp. japonica OX=39947 GN=Os03g0268000 PE=2 SV=2
TRINITY_DN42_c0_g1_i2	serine/threonine-protein phosphatase PP1 isozyme 3-like [Asparagus officinalis]	GO:0046872(metal ion binding);GO:0004722(protein serine/threonine phosphatase activity);GO:0005737(cytoplasm);GO:0005634(nucleus)	K06269	PPP1C	http://www.genome.jp/dbget-bin/www_bget?ko:K06269	ko03015(mRNA surveillance pathway)	KOG0374	Serine/threonine specific protein phosphatase PP1, catalytic subunit	sp|P48489|PP1_ORYSJ	Serine/threonine-protein phosphatase PP1 OS=Oryza sativa subsp. japonica OX=39947 GN=Os03g0268000 PE=2 SV=2
TRINITY_DN42_c0_g1_i8	serine/threonine-protein phosphatase PP1 isozyme 3-like [Asparagus officinalis]	GO:0046872(metal ion binding);GO:0004722(protein serine/threonine phosphatase activity);GO:0005737(cytoplasm);GO:0005634(nucleus)	K06269	PPP1C	http://www.genome.jp/dbget-bin/www_bget?ko:K06269	ko03015(mRNA surveillance pathway)	KOG0374	Serine/threonine specific protein phosphatase PP1, catalytic subunit	sp|P48489|PP1_ORYSJ	Serine/threonine-protein phosphatase PP1 OS=Oryza sativa subsp. japonica OX=39947 GN=Os03g0268000 PE=2 SV=2
TRINITY_DN42_c0_g1_i9	serine/threonine-protein phosphatase PP1 isozyme 3-like [Asparagus officinalis]	GO:0046872(metal ion binding);GO:0004722(protein serine/threonine phosphatase activity);GO:0005737(cytoplasm);GO:0005634(nucleus)	K06269	PPP1C	http://www.genome.jp/dbget-bin/www_bget?ko:K06269	ko03015(mRNA surveillance pathway)	KOG0374	Serine/threonine specific protein phosphatase PP1, catalytic subunit	sp|P48489|PP1_ORYSJ	Serine/threonine-protein phosphatase PP1 OS=Oryza sativa subsp. japonica OX=39947 GN=Os03g0268000 PE=2 SV=2
TRINITY_DN42_c0_g1_i10	serine/threonine-protein phosphatase PP1 isozyme 3-like [Asparagus officinalis]	GO:0046872(metal ion binding);GO:0004722(protein serine/threonine phosphatase activity);GO:0005737(cytoplasm);GO:0005634(nucleus)	K06269	PPP1C	http://www.genome.jp/dbget-bin/www_bget?ko:K06269	ko03015(mRNA surveillance pathway)	KOG0374	Serine/threonine specific protein phosphatase PP1, catalytic subunit	sp|P48489|PP1_ORYSJ	Serine/threonine-protein phosphatase PP1 OS=Oryza sativa subsp. japonica OX=39947 GN=Os03g0268000 PE=2 SV=2
TRINITY_DN42_c0_g1_i11	serine/threonine-protein phosphatase PP1 isozyme 3-like [Asparagus officinalis]	GO:0046872(metal ion binding);GO:0004722(protein serine/threonine phosphatase activity);GO:0005737(cytoplasm);GO:0005634(nucleus)	K06269	PPP1C	http://www.genome.jp/dbget-bin/www_bget?ko:K06269	ko03015(mRNA surveillance pathway)	KOG0374	Serine/threonine specific protein phosphatase PP1, catalytic subunit	sp|P48489|PP1_ORYSJ	Serine/threonine-protein phosphatase PP1 OS=Oryza sativa subsp. japonica OX=39947 GN=Os03g0268000 PE=2 SV=2
TRINITY_DN62_c0_g1_i6	E3 ubiquitin ligase BIG BROTHER-like [Asparagus officinalis]	GO:0016874(ligase activity);GO:0031624(ubiquitin conjugating enzyme binding);GO:0004842(ubiquitin-protein transferase activity)	K19045	BB	http://www.genome.jp/dbget-bin/www_bget?ko:K19045	*	KOG0800	FOG: Predicted E3 ubiquitin ligase	sp|Q8L649|BB_ARATH	E3 ubiquitin-protein ligase BIG BROTHER OS=Arabidopsis thaliana OX=3702 GN=BB PE=1 SV=1
TRINITY_DN62_c0_g1_i7	E3 ubiquitin ligase BIG BROTHER-like [Asparagus officinalis]	GO:0031624(ubiquitin conjugating enzyme binding);GO:0004842(ubiquitin-protein transferase activity);GO:0016874(ligase activity)	K19045	BB	http://www.genome.jp/dbget-bin/www_bget?ko:K19045	*	KOG0800	FOG: Predicted E3 ubiquitin ligase	sp|Q8L649|BB_ARATH	E3 ubiquitin-protein ligase BIG BROTHER OS=Arabidopsis thaliana OX=3702 GN=BB PE=1 SV=1
TRINITY_DN62_c0_g1_i1	E3 ubiquitin ligase BIG BROTHER-like [Asparagus officinalis]	GO:0016874(ligase activity);GO:0031624(ubiquitin conjugating enzyme binding);GO:0004842(ubiquitin-protein transferase activity)	K19045	BB	http://www.genome.jp/dbget-bin/www_bget?ko:K19045	*	KOG0800	FOG: Predicted E3 ubiquitin ligase	sp|Q8L649|BB_ARATH	E3 ubiquitin-protein ligase BIG BROTHER OS=Arabidopsis thaliana OX=3702 GN=BB PE=1 SV=1
TRINITY_DN62_c0_g1_i2	E3 ubiquitin ligase BIG BROTHER-like [Asparagus officinalis]	GO:0031624(ubiquitin conjugating enzyme binding);GO:0004842(ubiquitin-protein transferase activity);GO:0016874(ligase activity)	K19045	BB	http://www.genome.jp/dbget-bin/www_bget?ko:K19045	*	KOG0800	FOG: Predicted E3 ubiquitin ligase	sp|Q8L649|BB_ARATH	E3 ubiquitin-protein ligase BIG BROTHER OS=Arabidopsis thaliana OX=3702 GN=BB PE=1 SV=1
TRINITY_DN62_c0_g1_i3	E3 ubiquitin ligase BIG BROTHER-like [Asparagus officinalis]	GO:0016874(ligase activity);GO:0031624(ubiquitin conjugating enzyme binding);GO:0004842(ubiquitin-protein transferase activity)	K19045	BB	http://www.genome.jp/dbget-bin/www_bget?ko:K19045	*	KOG0800	FOG: Predicted E3 ubiquitin ligase	sp|Q8L649|BB_ARATH	E3 ubiquitin-protein ligase BIG BROTHER OS=Arabidopsis thaliana OX=3702 GN=BB PE=1 SV=1
TRINITY_DN62_c0_g2_i1	E3 ubiquitin ligase BIG BROTHER-like [Asparagus officinalis]	*	K19045	BB	http://www.genome.jp/dbget-bin/www_bget?ko:K19045	*	*	*	*	*
TRINITY_DN25_c2_g2_i1	hypothetical protein CFOL_v3_29886 [Cephalotus follicularis]	GO:0009706(chloroplast inner membrane);GO:0009535(chloroplast thylakoid membrane);GO:0016021(integral component of membrane)	*	*	*	*	*	*	*	*
TRINITY_DN25_c1_g1_i1	*	*	*	*	*	*	*	*	*	*
TRINITY_DN25_c2_g1_i1	uncharacterized protein LOC109820829 [Asparagus officinalis]	GO:0009706(chloroplast inner membrane);GO:0009535(chloroplast thylakoid membrane);GO:0016021(integral component of membrane)	*	*	*	*	*	*	*	*
TRINITY_DN25_c0_g1_i4	elongation factor 1-delta-like [Asparagus officinalis]	GO:0005085(guanyl-nucleotide exchange factor activity);GO:0003746(translation elongation factor activity);GO:0006414(translational elongation);GO:0005829(cytosol);GO:0005853(eukaryotic translation elongation factor 1 complex)	K03232	EEF1B	http://www.genome.jp/dbget-bin/www_bget?ko:K03232	*	KOG1668	Elongation factor 1 beta/delta chain	sp|Q40680|EF1D1_ORYSJ	Elongation factor 1-delta 1 OS=Oryza sativa subsp. japonica OX=39947 GN=Os07g0614500 PE=2 SV=3
TRINITY_DN25_c0_g1_i5	elongation factor 1-delta-like [Asparagus officinalis]	GO:0005085(guanyl-nucleotide exchange factor activity);GO:0003746(translation elongation factor activity);GO:0006414(translational elongation);GO:0005829(cytosol);GO:0005853(eukaryotic translation elongation factor 1 complex)	K03232	EEF1B	http://www.genome.jp/dbget-bin/www_bget?ko:K03232	*	KOG1668	Elongation factor 1 beta/delta chain	sp|Q40680|EF1D1_ORYSJ	Elongation factor 1-delta 1 OS=Oryza sativa subsp. japonica OX=39947 GN=Os07g0614500 PE=2 SV=3
TRINITY_DN25_c0_g1_i6	elongation factor 1-delta-like [Asparagus officinalis]	GO:0003746(translation elongation factor activity);GO:0005853(eukaryotic translation elongation factor 1 complex);GO:0006414(translational elongation);GO:0005085(guanyl-nucleotide exchange factor activity);GO:0005829(cytosol)	K03232	EEF1B	http://www.genome.jp/dbget-bin/www_bget?ko:K03232	*	KOG1668	Elongation factor 1 beta/delta chain	sp|Q40682|EF1D2_ORYSJ	Elongation factor 1-delta 2 OS=Oryza sativa subsp. japonica OX=39947 GN=Os03g0406200 PE=2 SV=3
TRINITY_DN25_c0_g1_i7	elongation factor 1-delta-like [Asparagus officinalis]	GO:0005085(guanyl-nucleotide exchange factor activity);GO:0003746(translation elongation factor activity);GO:0006414(translational elongation);GO:0005829(cytosol);GO:0005853(eukaryotic translation elongation factor 1 complex)	K03232	EEF1B	http://www.genome.jp/dbget-bin/www_bget?ko:K03232	*	KOG1668	Elongation factor 1 beta/delta chain	sp|Q40680|EF1D1_ORYSJ	Elongation factor 1-delta 1 OS=Oryza sativa subsp. japonica OX=39947 GN=Os07g0614500 PE=2 SV=3
TRINITY_DN25_c0_g1_i1	uncharacterized protein A4U43_C07F17730 [Asparagus officinalis]	GO:0003746(translation elongation factor activity);GO:0005853(eukaryotic translation elongation factor 1 complex);GO:0005085(guanyl-nucleotide exchange factor activity);GO:0006414(translational elongation);GO:0005829(cytosol)	K03232	EEF1B	http://www.genome.jp/dbget-bin/www_bget?ko:K03232	*	KOG1668	Elongation factor 1 beta/delta chain	sp|P29545|EF1B_ORYSJ	Elongation factor 1-beta OS=Oryza sativa subsp. japonica OX=39947 GN=Os07g0662500 PE=1 SV=3
TRINITY_DN25_c0_g1_i2	elongation factor 1-delta-like [Asparagus officinalis]	GO:0005085(guanyl-nucleotide exchange factor activity);GO:0003746(translation elongation factor activity);GO:0006414(translational elongation);GO:0005829(cytosol);GO:0005853(eukaryotic translation elongation factor 1 complex)	K03232	EEF1B	http://www.genome.jp/dbget-bin/www_bget?ko:K03232	*	KOG1668	Elongation factor 1 beta/delta chain	sp|Q40680|EF1D1_ORYSJ	Elongation factor 1-delta 1 OS=Oryza sativa subsp. japonica OX=39947 GN=Os07g0614500 PE=2 SV=3
TRINITY_DN25_c0_g1_i3	uncharacterized protein A4U43_C07F17730 [Asparagus officinalis]	GO:0005085(guanyl-nucleotide exchange factor activity);GO:0003746(translation elongation factor activity);GO:0006414(translational elongation);GO:0005829(cytosol);GO:0005853(eukaryotic translation elongation factor 1 complex)	K03232	EEF1B	http://www.genome.jp/dbget-bin/www_bget?ko:K03232	*	KOG1668	Elongation factor 1 beta/delta chain	sp|Q84WM9|EF1B1_ARATH	Elongation factor 1-beta 1 OS=Arabidopsis thaliana OX=3702 GN=At5g12110 PE=2 SV=2
TRINITY_DN25_c0_g1_i8	elongation factor 1-delta-like [Asparagus officinalis]	GO:0005085(guanyl-nucleotide exchange factor activity);GO:0003746(translation elongation factor activity);GO:0006414(translational elongation);GO:0005829(cytosol);GO:0005853(eukaryotic translation elongation factor 1 complex)	K03232	EEF1B	http://www.genome.jp/dbget-bin/www_bget?ko:K03232	*	KOG1668	Elongation factor 1 beta/delta chain	sp|Q40680|EF1D1_ORYSJ	Elongation factor 1-delta 1 OS=Oryza sativa subsp. japonica OX=39947 GN=Os07g0614500 PE=2 SV=3
TRINITY_DN25_c0_g1_i9	elongation factor 1-delta-like [Asparagus officinalis]	GO:0005085(guanyl-nucleotide exchange factor activity);GO:0003746(translation elongation factor activity);GO:0006414(translational elongation);GO:0005829(cytosol);GO:0005853(eukaryotic translation elongation factor 1 complex)	K03232	EEF1B	http://www.genome.jp/dbget-bin/www_bget?ko:K03232	*	KOG1668	Elongation factor 1 beta/delta chain	sp|Q40680|EF1D1_ORYSJ	Elongation factor 1-delta 1 OS=Oryza sativa subsp. japonica OX=39947 GN=Os07g0614500 PE=2 SV=3
TRINITY_DN25_c0_g1_i10	elongation factor 1-delta-like [Asparagus officinalis]	GO:0005085(guanyl-nucleotide exchange factor activity);GO:0003746(translation elongation factor activity);GO:0006414(translational elongation);GO:0005829(cytosol);GO:0005853(eukaryotic translation elongation factor 1 complex)	K03232	EEF1B	http://www.genome.jp/dbget-bin/www_bget?ko:K03232	*	KOG1668	Elongation factor 1 beta/delta chain	sp|Q40680|EF1D1_ORYSJ	Elongation factor 1-delta 1 OS=Oryza sativa subsp. japonica OX=39947 GN=Os07g0614500 PE=2 SV=3
TRINITY_DN39_c0_g1_i1	uncharacterized protein LOC109718187 isoform X1 [Ananas comosus]	*	*	*	*	*	*	*	*	*
TRINITY_DN39_c0_g1_i2	uncharacterized protein LOC109718187 isoform X1 [Ananas comosus]	*	*	*	*	*	*	*	*	*
TRINITY_DN33_c0_g1_i4	LOW QUALITY PROTEIN: F-box protein PP2-A13-like [Asparagus officinalis]	*	*	*	*	*	*	*	sp|Q9LEX0|P2A13_ARATH	F-box protein PP2-A13 OS=Arabidopsis thaliana OX=3702 GN=PP2A13 PE=1 SV=1
TRINITY_DN33_c0_g1_i5	F-box protein PP2-A13 [Apostasia shenzhenica]	*	*	*	*	*	*	*	sp|Q9LEX0|P2A13_ARATH	F-box protein PP2-A13 OS=Arabidopsis thaliana OX=3702 GN=PP2A13 PE=1 SV=1
TRINITY_DN33_c0_g1_i6	F-box protein PP2-A13 [Apostasia shenzhenica]	*	*	*	*	*	*	*	sp|Q9LEX0|P2A13_ARATH	F-box protein PP2-A13 OS=Arabidopsis thaliana OX=3702 GN=PP2A13 PE=1 SV=1
TRINITY_DN33_c0_g1_i7	LOW QUALITY PROTEIN: F-box protein PP2-A13-like [Asparagus officinalis]	*	*	*	*	*	*	*	sp|Q9LEX0|P2A13_ARATH	F-box protein PP2-A13 OS=Arabidopsis thaliana OX=3702 GN=PP2A13 PE=1 SV=1
TRINITY_DN33_c0_g1_i1	F-box protein PP2-A13 [Apostasia shenzhenica]	*	*	*	*	*	*	*	sp|Q9LEX0|P2A13_ARATH	F-box protein PP2-A13 OS=Arabidopsis thaliana OX=3702 GN=PP2A13 PE=1 SV=1
TRINITY_DN33_c0_g1_i3	F-box protein PP2-A13 [Apostasia shenzhenica]	*	*	*	*	*	*	*	sp|Q9LEX0|P2A13_ARATH	F-box protein PP2-A13 OS=Arabidopsis thaliana OX=3702 GN=PP2A13 PE=1 SV=1
TRINITY_DN33_c0_g1_i8	F-box protein PP2-A13 [Apostasia shenzhenica]	*	*	*	*	*	*	*	sp|Q9LEX0|P2A13_ARATH	F-box protein PP2-A13 OS=Arabidopsis thaliana OX=3702 GN=PP2A13 PE=1 SV=1
TRINITY_DN33_c0_g1_i9	LOW QUALITY PROTEIN: F-box protein PP2-A13-like [Asparagus officinalis]	*	*	*	*	*	*	*	sp|Q9LEX0|P2A13_ARATH	F-box protein PP2-A13 OS=Arabidopsis thaliana OX=3702 GN=PP2A13 PE=1 SV=1
TRINITY_DN33_c0_g1_i10	LOW QUALITY PROTEIN: F-box protein PP2-A13-like [Asparagus officinalis]	*	*	*	*	*	*	*	sp|Q9LEX0|P2A13_ARATH	F-box protein PP2-A13 OS=Arabidopsis thaliana OX=3702 GN=PP2A13 PE=1 SV=1
TRINITY_DN33_c0_g1_i11	LOW QUALITY PROTEIN: F-box protein PP2-A13-like [Asparagus officinalis]	*	*	*	*	*	*	*	sp|Q9LEX0|P2A13_ARATH	F-box protein PP2-A13 OS=Arabidopsis thaliana OX=3702 GN=PP2A13 PE=1 SV=1
TRINITY_DN55_c0_g1_i1	sec-independent protein translocase protein TATA, chloroplastic-like [Asparagus officinalis]	GO:0043953(protein transport by the Tat complex);GO:0016021(integral component of membrane)	K03116	tatA	http://www.genome.jp/dbget-bin/www_bget?ko:K03116	ko03060(Protein export)	*	*	sp|Q9XFJ8|TATA_MAIZE	Sec-independent protein translocase protein TATA, chloroplastic OS=Zea mays OX=4577 GN=TATA PE=1 SV=2
TRINITY_DN55_c0_g2_i1	sec-independent protein translocase protein TATA, chloroplastic-like [Asparagus officinalis]	GO:0043953(protein transport by the Tat complex);GO:0016021(integral component of membrane)	K03116	tatA	http://www.genome.jp/dbget-bin/www_bget?ko:K03116	ko03060(Protein export)	*	*	sp|Q9XFJ8|TATA_MAIZE	Sec-independent protein translocase protein TATA, chloroplastic OS=Zea mays OX=4577 GN=TATA PE=1 SV=2
TRINITY_DN55_c0_g3_i1	sec-independent protein translocase protein TATA, chloroplastic-like [Asparagus officinalis]	GO:0043953(protein transport by the Tat complex);GO:0016021(integral component of membrane)	K03116	tatA	http://www.genome.jp/dbget-bin/www_bget?ko:K03116	ko03060(Protein export)	*	*	sp|Q9XFJ8|TATA_MAIZE	Sec-independent protein translocase protein TATA, chloroplastic OS=Zea mays OX=4577 GN=TATA PE=1 SV=2
TRINITY_DN74_c0_g1_i1	*	*	*	*	*	*	*	*	*	*
TRINITY_DN74_c0_g1_i2	*	*	*	*	*	*	*	*	*	*
TRINITY_DN74_c0_g1_i3	*	*	*	*	*	*	*	*	*	*
TRINITY_DN74_c0_g2_i1	*	*	*	*	*	*	*	*	*	*
TRINITY_DN74_c0_g2_i2	*	*	*	*	*	*	*	*	*	*
TRINITY_DN22_c1_g1_i1	*	*	*	*	*	*	*	*	*	*
TRINITY_DN22_c0_g1_i4	Chlorophyll A-B binding protein [Macleaya cordata]	GO:0016168(chlorophyll binding);GO:0009765(photosynthesis, light harvesting);GO:0018298(protein-chromophore linkage);GO:0009535(chloroplast thylakoid membrane);GO:0016021(integral component of membrane);GO:0009522(photosystem I);GO:0009523(photosystem II)	K08915	LHCB4	http://www.genome.jp/dbget-bin/www_bget?ko:K08915	ko00196(Photosynthesis - antenna proteins)	*	*	sp|Q07473|CB4A_ARATH	Chlorophyll a-b binding protein CP29.1, chloroplastic OS=Arabidopsis thaliana OX=3702 GN=LHCB4.1 PE=1 SV=1
TRINITY_DN22_c0_g1_i5	hypothetical protein FNV43_RR09620 [Rhamnella rubrinervis]	GO:0016168(chlorophyll binding);GO:0009765(photosynthesis, light harvesting);GO:0018298(protein-chromophore linkage);GO:0009535(chloroplast thylakoid membrane);GO:0016021(integral component of membrane);GO:0009522(photosystem I);GO:0009523(photosystem II);GO:0009768(photosynthesis, light harvesting in photosystem I);GO:0009416(response to light stimulus);GO:0009941(chloroplast envelope);GO:001028…	K08915	LHCB4	http://www.genome.jp/dbget-bin/www_bget?ko:K08915	ko00196(Photosynthesis - antenna proteins)	*	*	sp|Q07473|CB4A_ARATH	Chlorophyll a-b binding protein CP29.1, chloroplastic OS=Arabidopsis thaliana OX=3702 GN=LHCB4.1 PE=1 SV=1
TRINITY_DN22_c0_g1_i1	Chlorophyll A-B binding protein [Macleaya cordata]	GO:0016168(chlorophyll binding);GO:0009765(photosynthesis, light harvesting);GO:0018298(protein-chromophore linkage);GO:0009535(chloroplast thylakoid membrane);GO:0016021(integral component of membrane);GO:0009522(photosystem I);GO:0009523(photosystem II)	K08915	LHCB4	http://www.genome.jp/dbget-bin/www_bget?ko:K08915	ko00196(Photosynthesis - antenna proteins)	*	*	sp|Q07473|CB4A_ARATH	Chlorophyll a-b binding protein CP29.1, chloroplastic OS=Arabidopsis thaliana OX=3702 GN=LHCB4.1 PE=1 SV=1
TRINITY_DN22_c0_g1_i2	Chlorophyll A-B binding protein [Macleaya cordata]	GO:0016168(chlorophyll binding);GO:0009765(photosynthesis, light harvesting);GO:0018298(protein-chromophore linkage);GO:0009535(chloroplast thylakoid membrane);GO:0016021(integral component of membrane);GO:0009522(photosystem I);GO:0009523(photosystem II)	K08915	LHCB4	http://www.genome.jp/dbget-bin/www_bget?ko:K08915	ko00196(Photosynthesis - antenna proteins)	*	*	sp|Q07473|CB4A_ARATH	Chlorophyll a-b binding protein CP29.1, chloroplastic OS=Arabidopsis thaliana OX=3702 GN=LHCB4.1 PE=1 SV=1
TRINITY_DN22_c0_g1_i3	hypothetical protein FNV43_RR10304 [Rhamnella rubrinervis]	*	K08915	LHCB4	http://www.genome.jp/dbget-bin/www_bget?ko:K08915	ko00196(Photosynthesis - antenna proteins)	*	*	sp|Q07473|CB4A_ARATH	Chlorophyll a-b binding protein CP29.1, chloroplastic OS=Arabidopsis thaliana OX=3702 GN=LHCB4.1 PE=1 SV=1
TRINITY_DN21_c3_g1_i1	*	*	*	*	*	*	*	*	*	*
TRINITY_DN21_c1_g1_i1	hypothetical protein C5167_049676 [Papaver somniferum]	*	K01307	GGH	http://www.genome.jp/dbget-bin/www_bget?ko:K01307	ko00790(Folate biosynthesis)	*	*	sp|Q9ZV85|GGH3_ARATH	Probable gamma-glutamyl hydrolase 3 OS=Arabidopsis thaliana OX=3702 GN=GGH3 PE=2 SV=1
TRINITY_DN21_c1_g1_i3	*	*	*	*	*	*	*	*	*	*
TRINITY_DN21_c2_g1_i1	PREDICTED: gamma-glutamyl hydrolase 2-like isoform X1 [Lupinus angustifolius]	GO:0034722(gamma-glutamyl-peptidase activity);GO:0046900(tetrahydrofolylpolyglutamate metabolic process);GO:0005773(vacuole)	K01307	GGH	http://www.genome.jp/dbget-bin/www_bget?ko:K01307	ko00790(Folate biosynthesis)	*	*	sp|P93164|GGH_SOYBN	Gamma-glutamyl hydrolase OS=Glycine max OX=3847 PE=2 SV=1
TRINITY_DN21_c0_g1_i4	FAM10 family protein At4g22670 [Asparagus officinalis]	GO:0046983(protein dimerization activity)	K09560	ST13	http://www.genome.jp/dbget-bin/www_bget?ko:K09560	*	KOG1308	Hsp70-interacting protein Hip/Transient component of progesterone receptor complexes and an Hsp70-binding protein	sp|Q93YR3|F10AL_ARATH	FAM10 family protein At4g22670 OS=Arabidopsis thaliana OX=3702 GN=At4g22670 PE=1 SV=1
TRINITY_DN21_c0_g1_i6	FAM10 family protein At4g22670 [Asparagus officinalis]	GO:0046983(protein dimerization activity)	K09560	ST13	http://www.genome.jp/dbget-bin/www_bget?ko:K09560	*	KOG1308	Hsp70-interacting protein Hip/Transient component of progesterone receptor complexes and an Hsp70-binding protein	sp|Q93YR3|F10AL_ARATH	FAM10 family protein At4g22670 OS=Arabidopsis thaliana OX=3702 GN=At4g22670 PE=1 SV=1
TRINITY_DN21_c0_g1_i7	FAM10 family protein At4g22670 [Asparagus officinalis]	GO:0046983(protein dimerization activity)	K09560	ST13	http://www.genome.jp/dbget-bin/www_bget?ko:K09560	*	KOG1308	Hsp70-interacting protein Hip/Transient component of progesterone receptor complexes and an Hsp70-binding protein	sp|Q93YR3|F10AL_ARATH	FAM10 family protein At4g22670 OS=Arabidopsis thaliana OX=3702 GN=At4g22670 PE=1 SV=1
TRINITY_DN21_c0_g1_i1	FAM10 family protein At4g22670 [Asparagus officinalis]	GO:0046983(protein dimerization activity)	K09560	ST13	http://www.genome.jp/dbget-bin/www_bget?ko:K09560	*	KOG1308	Hsp70-interacting protein Hip/Transient component of progesterone receptor complexes and an Hsp70-binding protein	sp|Q93YR3|F10AL_ARATH	FAM10 family protein At4g22670 OS=Arabidopsis thaliana OX=3702 GN=At4g22670 PE=1 SV=1
TRINITY_DN21_c0_g1_i2	FAM10 family protein At4g22670 [Asparagus officinalis]	GO:0046983(protein dimerization activity)	K09560	ST13	http://www.genome.jp/dbget-bin/www_bget?ko:K09560	*	KOG1308	Hsp70-interacting protein Hip/Transient component of progesterone receptor complexes and an Hsp70-binding protein	sp|Q93YR3|F10AL_ARATH	FAM10 family protein At4g22670 OS=Arabidopsis thaliana OX=3702 GN=At4g22670 PE=1 SV=1
TRINITY_DN21_c0_g1_i3	FAM10 family protein At4g22670 [Asparagus officinalis]	GO:0046983(protein dimerization activity)	K09560	ST13	http://www.genome.jp/dbget-bin/www_bget?ko:K09560	*	KOG1308	Hsp70-interacting protein Hip/Transient component of progesterone receptor complexes and an Hsp70-binding protein	sp|Q93YR3|F10AL_ARATH	FAM10 family protein At4g22670 OS=Arabidopsis thaliana OX=3702 GN=At4g22670 PE=1 SV=1
TRINITY_DN21_c0_g1_i8	FAM10 family protein At4g22670 [Asparagus officinalis]	GO:0046983(protein dimerization activity)	K09560	ST13	http://www.genome.jp/dbget-bin/www_bget?ko:K09560	*	KOG1308	Hsp70-interacting protein Hip/Transient component of progesterone receptor complexes and an Hsp70-binding protein	sp|Q93YR3|F10AL_ARATH	FAM10 family protein At4g22670 OS=Arabidopsis thaliana OX=3702 GN=At4g22670 PE=1 SV=1
TRINITY_DN21_c0_g1_i10	FAM10 family protein At4g22670 [Asparagus officinalis]	GO:0046983(protein dimerization activity)	K09560	ST13	http://www.genome.jp/dbget-bin/www_bget?ko:K09560	*	KOG1308	Hsp70-interacting protein Hip/Transient component of progesterone receptor complexes and an Hsp70-binding protein	sp|Q93YR3|F10AL_ARATH	FAM10 family protein At4g22670 OS=Arabidopsis thaliana OX=3702 GN=At4g22670 PE=1 SV=1
TRINITY_DN21_c0_g2_i1	gamma-glutamyl hydrolase 2-like [Phoenix dactylifera]	GO:0034722(gamma-glutamyl-peptidase activity);GO:0046900(tetrahydrofolylpolyglutamate metabolic process);GO:0005773(vacuole)	K01307	GGH	http://www.genome.jp/dbget-bin/www_bget?ko:K01307	ko00790(Folate biosynthesis)	*	*	sp|O65355|GGH2_ARATH	Gamma-glutamyl hydrolase 2 OS=Arabidopsis thaliana OX=3702 GN=GGH2 PE=1 SV=2
TRINITY_DN65_c1_g1_i1	*	*	*	*	*	*	*	*	*	*
TRINITY_DN65_c0_g1_i4	NADH dehydrogenase [ubiquinone] 1 beta subcomplex subunit 8, mitochondrial [Herrania umbratica]	GO:0016021(integral component of membrane)	*	*	*	*	*	*	sp|Q9FGK0|NDUB8_ARATH	NADH dehydrogenase [ubiquinone] 1 beta subcomplex subunit 8, mitochondrial OS=Arabidopsis thaliana OX=3702 GN=At5g47570 PE=1 SV=1
TRINITY_DN65_c0_g1_i5	NADH dehydrogenase [ubiquinone] 1 beta subcomplex subunit 8, mitochondrial [Herrania umbratica]	GO:0016021(integral component of membrane)	*	*	*	*	*	*	sp|Q9FGK0|NDUB8_ARATH	NADH dehydrogenase [ubiquinone] 1 beta subcomplex subunit 8, mitochondrial OS=Arabidopsis thaliana OX=3702 GN=At5g47570 PE=1 SV=1
TRINITY_DN65_c0_g1_i7	NADH dehydrogenase [ubiquinone] 1 beta subcomplex subunit 8, mitochondrial [Herrania umbratica]	GO:0016021(integral component of membrane)	*	*	*	*	*	*	sp|Q9FGK0|NDUB8_ARATH	NADH dehydrogenase [ubiquinone] 1 beta subcomplex subunit 8, mitochondrial OS=Arabidopsis thaliana OX=3702 GN=At5g47570 PE=1 SV=1
TRINITY_DN65_c0_g1_i1	NADH dehydrogenase [ubiquinone] 1 beta subcomplex subunit 8, mitochondrial [Herrania umbratica]	GO:0016021(integral component of membrane)	*	*	*	*	*	*	sp|Q9FGK0|NDUB8_ARATH	NADH dehydrogenase [ubiquinone] 1 beta subcomplex subunit 8, mitochondrial OS=Arabidopsis thaliana OX=3702 GN=At5g47570 PE=1 SV=1
TRINITY_DN65_c0_g1_i2	NADH dehydrogenase [ubiquinone] 1 beta subcomplex subunit 8, mitochondrial [Herrania umbratica]	GO:0016021(integral component of membrane)	*	*	*	*	*	*	sp|Q9FGK0|NDUB8_ARATH	NADH dehydrogenase [ubiquinone] 1 beta subcomplex subunit 8, mitochondrial OS=Arabidopsis thaliana OX=3702 GN=At5g47570 PE=1 SV=1
TRINITY_DN65_c0_g1_i3	NADH dehydrogenase [ubiquinone] 1 beta subcomplex subunit 8, mitochondrial [Herrania umbratica]	GO:0016021(integral component of membrane)	*	*	*	*	*	*	sp|Q9FGK0|NDUB8_ARATH	NADH dehydrogenase [ubiquinone] 1 beta subcomplex subunit 8, mitochondrial OS=Arabidopsis thaliana OX=3702 GN=At5g47570 PE=1 SV=1
TRINITY_DN67_c0_g1_i1	PREDICTED: non-specific lipid-transfer protein-like [Musa acuminata subsp. malaccensis]	GO:0008289(lipid binding);GO:0006869(lipid transport);GO:0016020(membrane)	*	*	*	*	*	*	sp|Q41073|NLTP_PINTA	Non-specific lipid-transfer protein OS=Pinus taeda OX=3352 PE=2 SV=1
TRINITY_DN67_c0_g1_i2	PREDICTED: non-specific lipid-transfer protein-like [Musa acuminata subsp. malaccensis]	GO:0008289(lipid binding);GO:0006869(lipid transport);GO:0016020(membrane)	*	*	*	*	*	*	sp|Q41073|NLTP_PINTA	Non-specific lipid-transfer protein OS=Pinus taeda OX=3352 PE=2 SV=1
TRINITY_DN67_c0_g1_i3	non-specific lipid-transfer-like protein [Cinnamomum micranthum f. kanehirae]	GO:0008289(lipid binding);GO:0006869(lipid transport);GO:0016020(membrane)	*	*	*	*	*	*	sp|Q41073|NLTP_PINTA	Non-specific lipid-transfer protein OS=Pinus taeda OX=3352 PE=2 SV=1
TRINITY_DN70_c0_g1_i1	galactinol synthase 1-like [Asparagus officinalis]	GO:0047216(inositol 3-alpha-galactosyltransferase activity);GO:0006012(galactose metabolic process)	K18819	GOLS	http://www.genome.jp/dbget-bin/www_bget?ko:K18819	ko00052(Galactose metabolism)	*	*	sp|Q9XGN4|GOLS1_AJURE	Galactinol synthase 1 OS=Ajuga reptans OX=38596 GN=GOLS1 PE=1 SV=1
TRINITY_DN84_c0_g1_i4	uncharacterized protein LOC109843815 [Asparagus officinalis]	*	*	*	*	*	*	*	*	*
TRINITY_DN84_c0_g1_i6	uncharacterized protein LOC109843815 [Asparagus officinalis]	*	*	*	*	*	*	*	*	*
TRINITY_DN84_c0_g1_i7	uncharacterized protein LOC109843815 [Asparagus officinalis]	*	*	*	*	*	*	*	*	*
TRINITY_DN84_c0_g1_i2	uncharacterized protein LOC109843815 [Asparagus officinalis]	*	*	*	*	*	*	*	*	*
TRINITY_DN84_c0_g1_i3	uncharacterized protein LOC109849938 isoform X2 [Asparagus officinalis]	*	*	*	*	*	*	*	*	*
TRINITY_DN84_c0_g1_i8	uncharacterized protein LOC109843815 [Asparagus officinalis]	*	*	*	*	*	*	*	*	*
TRINITY_DN84_c0_g1_i9	uncharacterized protein LOC109843815 [Asparagus officinalis]	*	*	*	*	*	*	*	*	*
TRINITY_DN84_c0_g1_i10	uncharacterized protein LOC109843815 [Asparagus officinalis]	*	*	*	*	*	*	*	*	*
TRINITY_DN84_c0_g2_i1	putative LOV domain-containing protein [Agave tequilana]	*	K12116	FKF1	http://www.genome.jp/dbget-bin/www_bget?ko:K12116	ko04712(Circadian rhythm - plant)	KOG0379	Kelch repeat-containing proteins	sp|Q2R2W1|ADO3_ORYSJ	Adagio-like protein 3 OS=Oryza sativa subsp. japonica OX=39947 GN=Os11g0547000 PE=2 SV=2
TRINITY_DN84_c0_g2_i2	putative LOV domain-containing protein [Agave tequilana]	*	K12116	FKF1	http://www.genome.jp/dbget-bin/www_bget?ko:K12116	ko04712(Circadian rhythm - plant)	KOG0379	Kelch repeat-containing proteins	sp|Q2R2W1|ADO3_ORYSJ	Adagio-like protein 3 OS=Oryza sativa subsp. japonica OX=39947 GN=Os11g0547000 PE=2 SV=2
TRINITY_DN24_c0_g1_i4	putative lactoylglutathione lyase [Asparagus officinalis]	GO:0004462(lactoylglutathione lyase activity);GO:0046872(metal ion binding);GO:0019243(methylglyoxal catabolic process to D-lactate via S-lactoyl-glutathione);GO:0005737(cytoplasm)	K01759	GLO1, gloA	http://www.genome.jp/dbget-bin/www_bget?ko:K01759	ko00620(Pyruvate metabolism)	KOG2944	Glyoxalase	sp|Q8W593|LGUC_ARATH	Probable lactoylglutathione lyase, chloroplastic OS=Arabidopsis thaliana OX=3702 GN=At1g67280 PE=1 SV=1
TRINITY_DN24_c0_g1_i5	putative lactoylglutathione lyase [Asparagus officinalis]	GO:0004462(lactoylglutathione lyase activity);GO:0046872(metal ion binding);GO:0019243(methylglyoxal catabolic process to D-lactate via S-lactoyl-glutathione);GO:0005737(cytoplasm)	K01759	GLO1, gloA	http://www.genome.jp/dbget-bin/www_bget?ko:K01759	ko00620(Pyruvate metabolism)	KOG2944	Glyoxalase	sp|Q8W593|LGUC_ARATH	Probable lactoylglutathione lyase, chloroplastic OS=Arabidopsis thaliana OX=3702 GN=At1g67280 PE=1 SV=1
TRINITY_DN24_c0_g1_i6	putative lactoylglutathione lyase [Asparagus officinalis]	*	K01759	GLO1, gloA	http://www.genome.jp/dbget-bin/www_bget?ko:K01759	ko00620(Pyruvate metabolism)	KOG2944	Glyoxalase	sp|Q8W593|LGUC_ARATH	Probable lactoylglutathione lyase, chloroplastic OS=Arabidopsis thaliana OX=3702 GN=At1g67280 PE=1 SV=1
TRINITY_DN24_c0_g1_i7	putative lactoylglutathione lyase [Asparagus officinalis]	GO:0004462(lactoylglutathione lyase activity);GO:0046872(metal ion binding);GO:0019243(methylglyoxal catabolic process to D-lactate via S-lactoyl-glutathione);GO:0005737(cytoplasm)	K01759	GLO1, gloA	http://www.genome.jp/dbget-bin/www_bget?ko:K01759	ko00620(Pyruvate metabolism)	KOG2944	Glyoxalase	sp|Q8W593|LGUC_ARATH	Probable lactoylglutathione lyase, chloroplastic OS=Arabidopsis thaliana OX=3702 GN=At1g67280 PE=1 SV=1
TRINITY_DN24_c0_g1_i2	putative lactoylglutathione lyase [Asparagus officinalis]	GO:0004462(lactoylglutathione lyase activity);GO:0046872(metal ion binding)	K01759	GLO1, gloA	http://www.genome.jp/dbget-bin/www_bget?ko:K01759	ko00620(Pyruvate metabolism)	KOG2944	Glyoxalase	sp|Q8W593|LGUC_ARATH	Probable lactoylglutathione lyase, chloroplastic OS=Arabidopsis thaliana OX=3702 GN=At1g67280 PE=1 SV=1
TRINITY_DN24_c0_g1_i3	putative lactoylglutathione lyase [Asparagus officinalis]	GO:0004462(lactoylglutathione lyase activity);GO:0046872(metal ion binding);GO:0019243(methylglyoxal catabolic process to D-lactate via S-lactoyl-glutathione);GO:0005737(cytoplasm)	K01759	GLO1, gloA	http://www.genome.jp/dbget-bin/www_bget?ko:K01759	ko00620(Pyruvate metabolism)	KOG2944	Glyoxalase	sp|Q8W593|LGUC_ARATH	Probable lactoylglutathione lyase, chloroplastic OS=Arabidopsis thaliana OX=3702 GN=At1g67280 PE=1 SV=1
TRINITY_DN24_c0_g2_i1	lactoylglutathione lyase-like [Asparagus officinalis]	GO:0004462(lactoylglutathione lyase activity);GO:0046872(metal ion binding);GO:0019243(methylglyoxal catabolic process to D-lactate via S-lactoyl-glutathione);GO:0005737(cytoplasm)	K01759	GLO1, gloA	http://www.genome.jp/dbget-bin/www_bget?ko:K01759	ko00620(Pyruvate metabolism)	KOG2944	Glyoxalase	sp|Q948T6|LGUL_ORYSJ	Lactoylglutathione lyase OS=Oryza sativa subsp. japonica OX=39947 GN=GLYI-11 PE=1 SV=2
TRINITY_DN24_c0_g2_i3	lactoylglutathione lyase-like [Asparagus officinalis]	GO:0004462(lactoylglutathione lyase activity);GO:0046872(metal ion binding);GO:0019243(methylglyoxal catabolic process to D-lactate via S-lactoyl-glutathione);GO:0005737(cytoplasm)	K01759	GLO1, gloA	http://www.genome.jp/dbget-bin/www_bget?ko:K01759	ko00620(Pyruvate metabolism)	KOG2944	Glyoxalase	sp|Q948T6|LGUL_ORYSJ	Lactoylglutathione lyase OS=Oryza sativa subsp. japonica OX=39947 GN=GLYI-11 PE=1 SV=2
TRINITY_DN24_c0_g2_i2	lactoylglutathione lyase-like [Asparagus officinalis]	GO:0004462(lactoylglutathione lyase activity);GO:0046872(metal ion binding);GO:0019243(methylglyoxal catabolic process to D-lactate via S-lactoyl-glutathione);GO:0005737(cytoplasm)	K01759	GLO1, gloA	http://www.genome.jp/dbget-bin/www_bget?ko:K01759	ko00620(Pyruvate metabolism)	KOG2944	Glyoxalase	sp|Q948T6|LGUL_ORYSJ	Lactoylglutathione lyase OS=Oryza sativa subsp. japonica OX=39947 GN=GLYI-11 PE=1 SV=2
TRINITY_DN24_c0_g2_i4	lactoylglutathione lyase-like [Asparagus officinalis]	GO:0004462(lactoylglutathione lyase activity);GO:0046872(metal ion binding);GO:0019243(methylglyoxal catabolic process to D-lactate via S-lactoyl-glutathione);GO:0005737(cytoplasm)	K01759	GLO1, gloA	http://www.genome.jp/dbget-bin/www_bget?ko:K01759	ko00620(Pyruvate metabolism)	KOG2944	Glyoxalase	sp|Q948T6|LGUL_ORYSJ	Lactoylglutathione lyase OS=Oryza sativa subsp. japonica OX=39947 GN=GLYI-11 PE=1 SV=2
TRINITY_DN92_c1_g1_i1	5&apos;-3&apos; exoribonuclease 3 isoform X2 [Asparagus officinalis]	*	K12619	XRN2, RAT1	http://www.genome.jp/dbget-bin/www_bget?ko:K12619	ko03018(RNA degradation);ko03008(Ribosome biogenesis in eukaryotes)	*	*	sp|Q9FQ03|XRN3_ARATH	5&apos;-3&apos; exoribonuclease 3 OS=Arabidopsis thaliana OX=3702 GN=XRN3 PE=1 SV=1
TRINITY_DN92_c0_g1_i4	LOW QUALITY PROTEIN: 5&apos;-3&apos; exoribonuclease 3-like [Asparagus officinalis]	GO:0004534(5'-3' exoribonuclease activity);GO:0003676(nucleic acid binding);GO:0008270(zinc ion binding);GO:0006397(mRNA processing);GO:0005634(nucleus)	K12619	XRN2, RAT1	http://www.genome.jp/dbget-bin/www_bget?ko:K12619	ko03018(RNA degradation);ko03008(Ribosome biogenesis in eukaryotes)	KOG2045	5'-3' exonuclease XRN1/KEM1/SEP1 involved in DNA strand exchange and mRNA turnover	sp|Q9FQ03|XRN3_ARATH	5&apos;-3&apos; exoribonuclease 3 OS=Arabidopsis thaliana OX=3702 GN=XRN3 PE=1 SV=1
TRINITY_DN92_c0_g1_i2	LOW QUALITY PROTEIN: 5&apos;-3&apos; exoribonuclease 3-like [Asparagus officinalis]	GO:0004534(5'-3' exoribonuclease activity);GO:0003676(nucleic acid binding);GO:0008270(zinc ion binding);GO:0006397(mRNA processing);GO:0005634(nucleus)	K12619	XRN2, RAT1	http://www.genome.jp/dbget-bin/www_bget?ko:K12619	ko03018(RNA degradation);ko03008(Ribosome biogenesis in eukaryotes)	KOG2044	5'-3' exonuclease HKE1/RAT1	sp|Q9FQ03|XRN3_ARATH	5&apos;-3&apos; exoribonuclease 3 OS=Arabidopsis thaliana OX=3702 GN=XRN3 PE=1 SV=1
TRINITY_DN92_c0_g1_i3	LOW QUALITY PROTEIN: 5&apos;-3&apos; exoribonuclease 3-like [Asparagus officinalis]	GO:0004534(5'-3' exoribonuclease activity);GO:0003676(nucleic acid binding);GO:0008270(zinc ion binding);GO:0006397(mRNA processing);GO:0005634(nucleus)	K12619	XRN2, RAT1	http://www.genome.jp/dbget-bin/www_bget?ko:K12619	ko03018(RNA degradation);ko03008(Ribosome biogenesis in eukaryotes)	KOG2044	5'-3' exonuclease HKE1/RAT1	sp|Q9FQ03|XRN3_ARATH	5&apos;-3&apos; exoribonuclease 3 OS=Arabidopsis thaliana OX=3702 GN=XRN3 PE=1 SV=1
TRINITY_DN32_c2_g1_i3	PREDICTED: peroxisome biogenesis factor 10 [Musa acuminata subsp. malaccensis]	GO:0016558(protein import into peroxisome matrix);GO:0005778(peroxisomal membrane)	K13346	PEX10	http://www.genome.jp/dbget-bin/www_bget?ko:K13346	ko04146(Peroxisome)	KOG0317	Predicted E3 ubiquitin ligase, integral peroxisomal membrane protein	sp|Q9SYU4|PEX10_ARATH	Peroxisome biogenesis factor 10 OS=Arabidopsis thaliana OX=3702 GN=PEX10 PE=1 SV=1
TRINITY_DN32_c2_g1_i1	LOW QUALITY PROTEIN: peroxisome biogenesis factor 10 [Asparagus officinalis]	GO:0016558(protein import into peroxisome matrix);GO:0005778(peroxisomal membrane)	K13346	PEX10	http://www.genome.jp/dbget-bin/www_bget?ko:K13346	ko04146(Peroxisome)	*	*	sp|Q9SYU4|PEX10_ARATH	Peroxisome biogenesis factor 10 OS=Arabidopsis thaliana OX=3702 GN=PEX10 PE=1 SV=1
TRINITY_DN32_c2_g1_i6	peroxisome biogenesis factor 10 [Ananas comosus]	GO:0016558(protein import into peroxisome matrix);GO:0005778(peroxisomal membrane)	K13346	PEX10	http://www.genome.jp/dbget-bin/www_bget?ko:K13346	ko04146(Peroxisome)	*	*	sp|Q9SYU4|PEX10_ARATH	Peroxisome biogenesis factor 10 OS=Arabidopsis thaliana OX=3702 GN=PEX10 PE=1 SV=1
TRINITY_DN32_c2_g1_i7	LOW QUALITY PROTEIN: peroxisome biogenesis factor 10 [Asparagus officinalis]	GO:0016558(protein import into peroxisome matrix);GO:0005778(peroxisomal membrane)	K13346	PEX10	http://www.genome.jp/dbget-bin/www_bget?ko:K13346	ko04146(Peroxisome)	KOG0317	Predicted E3 ubiquitin ligase, integral peroxisomal membrane protein	sp|Q9SYU4|PEX10_ARATH	Peroxisome biogenesis factor 10 OS=Arabidopsis thaliana OX=3702 GN=PEX10 PE=1 SV=1
TRINITY_DN32_c2_g1_i4	peroxisome biogenesis factor 10 isoform X1 [Phoenix dactylifera]	GO:0016558(protein import into peroxisome matrix);GO:0005778(peroxisomal membrane)	K13346	PEX10	http://www.genome.jp/dbget-bin/www_bget?ko:K13346	ko04146(Peroxisome)	KOG0317	Predicted E3 ubiquitin ligase, integral peroxisomal membrane protein	sp|Q9SYU4|PEX10_ARATH	Peroxisome biogenesis factor 10 OS=Arabidopsis thaliana OX=3702 GN=PEX10 PE=1 SV=1
TRINITY_DN32_c2_g1_i8	uncharacterized protein A4U43_C03F12140 [Asparagus officinalis]	GO:0016558(protein import into peroxisome matrix);GO:0005778(peroxisomal membrane)	K13346	PEX10	http://www.genome.jp/dbget-bin/www_bget?ko:K13346	ko04146(Peroxisome)	*	*	sp|Q9SYU4|PEX10_ARATH	Peroxisome biogenesis factor 10 OS=Arabidopsis thaliana OX=3702 GN=PEX10 PE=1 SV=1
TRINITY_DN32_c0_g1_i4	*	*	*	*	*	*	*	*	*	*
TRINITY_DN32_c0_g1_i5	*	*	*	*	*	*	*	*	*	*
TRINITY_DN32_c0_g1_i6	*	*	*	*	*	*	*	*	*	*
TRINITY_DN32_c0_g1_i7	*	*	*	*	*	*	*	*	*	*
TRINITY_DN32_c0_g1_i1	*	*	*	*	*	*	*	*	*	*
TRINITY_DN32_c0_g1_i2	*	*	*	*	*	*	*	*	*	*
TRINITY_DN32_c0_g1_i3	*	*	*	*	*	*	*	*	*	*
TRINITY_DN32_c0_g1_i8	*	*	*	*	*	*	*	*	*	*
TRINITY_DN32_c0_g1_i9	*	*	*	*	*	*	*	*	*	*
TRINITY_DN32_c0_g1_i12	*	*	*	*	*	*	*	*	*	*
TRINITY_DN32_c0_g1_i13	*	*	*	*	*	*	*	*	*	*
TRINITY_DN32_c0_g1_i10	*	*	*	*	*	*	*	*	*	*
TRINITY_DN48_c1_g1_i1	*	*	*	*	*	*	*	*	*	*
TRINITY_DN48_c0_g1_i4	gamma-glutamylcyclotransferase 2-2-like [Asparagus officinalis]	*	K22596	GGCT	http://www.genome.jp/dbget-bin/www_bget?ko:K22596	ko00480(Glutathione metabolism)	KOG3182	Predicted cation transporter	sp|Q84MC1|GCT22_ARATH	Gamma-glutamylcyclotransferase 2-2 OS=Arabidopsis thaliana OX=3702 GN=GGCT2;2 PE=1 SV=1
TRINITY_DN48_c0_g1_i5	gamma-glutamylcyclotransferase 2-2-like [Asparagus officinalis]	GO:0003839(gamma-glutamylcyclotransferase activity);GO:0016740(transferase activity);GO:0006751(glutathione catabolic process);GO:0005737(cytoplasm)	K22596	GGCT	http://www.genome.jp/dbget-bin/www_bget?ko:K22596	ko00480(Glutathione metabolism)	KOG3182	Predicted cation transporter	sp|Q84MC1|GCT22_ARATH	Gamma-glutamylcyclotransferase 2-2 OS=Arabidopsis thaliana OX=3702 GN=GGCT2;2 PE=1 SV=1
TRINITY_DN48_c0_g1_i6	gamma-glutamylcyclotransferase 2-2-like [Asparagus officinalis]	GO:0003839(gamma-glutamylcyclotransferase activity);GO:0006751(glutathione catabolic process);GO:0005737(cytoplasm)	K22596	GGCT	http://www.genome.jp/dbget-bin/www_bget?ko:K22596	ko00480(Glutathione metabolism)	KOG3182	Predicted cation transporter	sp|Q84MC1|GCT22_ARATH	Gamma-glutamylcyclotransferase 2-2 OS=Arabidopsis thaliana OX=3702 GN=GGCT2;2 PE=1 SV=1
TRINITY_DN48_c0_g1_i7	gamma-glutamylcyclotransferase 2-2-like [Asparagus officinalis]	GO:0003839(gamma-glutamylcyclotransferase activity);GO:0016740(transferase activity);GO:0006751(glutathione catabolic process)	K22596	GGCT	http://www.genome.jp/dbget-bin/www_bget?ko:K22596	ko00480(Glutathione metabolism)	KOG3182	Predicted cation transporter	sp|Q84MC1|GCT22_ARATH	Gamma-glutamylcyclotransferase 2-2 OS=Arabidopsis thaliana OX=3702 GN=GGCT2;2 PE=1 SV=1
TRINITY_DN48_c0_g1_i1	gamma-glutamylcyclotransferase 2-2-like [Asparagus officinalis]	GO:0003839(gamma-glutamylcyclotransferase activity);GO:0006751(glutathione catabolic process);GO:0005737(cytoplasm)	K22596	GGCT	http://www.genome.jp/dbget-bin/www_bget?ko:K22596	ko00480(Glutathione metabolism)	KOG3182	Predicted cation transporter	sp|Q84MC1|GCT22_ARATH	Gamma-glutamylcyclotransferase 2-2 OS=Arabidopsis thaliana OX=3702 GN=GGCT2;2 PE=1 SV=1
TRINITY_DN48_c0_g1_i2	gamma-glutamylcyclotransferase 2-2-like [Asparagus officinalis]	GO:0003839(gamma-glutamylcyclotransferase activity);GO:0006751(glutathione catabolic process);GO:0005737(cytoplasm)	K22596	GGCT	http://www.genome.jp/dbget-bin/www_bget?ko:K22596	ko00480(Glutathione metabolism)	KOG3182	Predicted cation transporter	sp|Q84MC1|GCT22_ARATH	Gamma-glutamylcyclotransferase 2-2 OS=Arabidopsis thaliana OX=3702 GN=GGCT2;2 PE=1 SV=1
TRINITY_DN48_c0_g1_i3	gamma-glutamylcyclotransferase 2-2-like [Asparagus officinalis]	GO:0003839(gamma-glutamylcyclotransferase activity);GO:0006751(glutathione catabolic process);GO:0005737(cytoplasm)	K22596	GGCT	http://www.genome.jp/dbget-bin/www_bget?ko:K22596	ko00480(Glutathione metabolism)	KOG3182	Predicted cation transporter	sp|Q84MC1|GCT22_ARATH	Gamma-glutamylcyclotransferase 2-2 OS=Arabidopsis thaliana OX=3702 GN=GGCT2;2 PE=1 SV=1
TRINITY_DN48_c0_g1_i8	gamma-glutamylcyclotransferase 2-2-like [Asparagus officinalis]	GO:0003839(gamma-glutamylcyclotransferase activity);GO:0006751(glutathione catabolic process);GO:0005737(cytoplasm)	K22596	GGCT	http://www.genome.jp/dbget-bin/www_bget?ko:K22596	ko00480(Glutathione metabolism)	KOG3182	Predicted cation transporter	sp|Q84MC1|GCT22_ARATH	Gamma-glutamylcyclotransferase 2-2 OS=Arabidopsis thaliana OX=3702 GN=GGCT2;2 PE=1 SV=1
TRINITY_DN48_c0_g1_i9	gamma-glutamylcyclotransferase 2-2-like [Asparagus officinalis]	GO:0003839(gamma-glutamylcyclotransferase activity);GO:0006751(glutathione catabolic process);GO:0005737(cytoplasm)	K22596	GGCT	http://www.genome.jp/dbget-bin/www_bget?ko:K22596	ko00480(Glutathione metabolism)	KOG3182	Predicted cation transporter	sp|Q84MC1|GCT22_ARATH	Gamma-glutamylcyclotransferase 2-2 OS=Arabidopsis thaliana OX=3702 GN=GGCT2;2 PE=1 SV=1
TRINITY_DN48_c0_g1_i10	gamma-glutamylcyclotransferase 2-2-like [Asparagus officinalis]	GO:0003839(gamma-glutamylcyclotransferase activity);GO:0006751(glutathione catabolic process);GO:0005737(cytoplasm)	K22596	GGCT	http://www.genome.jp/dbget-bin/www_bget?ko:K22596	ko00480(Glutathione metabolism)	KOG3182	Predicted cation transporter	sp|Q84MC1|GCT22_ARATH	Gamma-glutamylcyclotransferase 2-2 OS=Arabidopsis thaliana OX=3702 GN=GGCT2;2 PE=1 SV=1
TRINITY_DN4_c1_g1_i1	*	*	*	*	*	*	*	*	*	*
TRINITY_DN4_c0_g1_i5	zinc finger CCCH domain-containing protein 18-like [Asparagus officinalis]	GO:0046872(metal ion binding);GO:0003723(RNA binding)	*	*	*	*	*	*	sp|Q9SJ41|C3H18_ARATH	Zinc finger CCCH domain-containing protein 18 OS=Arabidopsis thaliana OX=3702 GN=At2g05160 PE=2 SV=1
TRINITY_DN4_c0_g1_i7	zinc finger CCCH domain-containing protein 18-like [Asparagus officinalis]	GO:0046872(metal ion binding);GO:0003723(RNA binding)	*	*	*	*	*	*	sp|Q9SJ41|C3H18_ARATH	Zinc finger CCCH domain-containing protein 18 OS=Arabidopsis thaliana OX=3702 GN=At2g05160 PE=2 SV=1
TRINITY_DN4_c0_g1_i1	zinc finger CCCH domain-containing protein 18-like [Asparagus officinalis]	GO:0046872(metal ion binding);GO:0003723(RNA binding)	*	*	*	*	*	*	sp|Q9SJ41|C3H18_ARATH	Zinc finger CCCH domain-containing protein 18 OS=Arabidopsis thaliana OX=3702 GN=At2g05160 PE=2 SV=1
TRINITY_DN4_c0_g1_i2	zinc finger CCCH domain-containing protein 18-like [Asparagus officinalis]	GO:0046872(metal ion binding);GO:0003723(RNA binding)	*	*	*	*	*	*	sp|Q9SJ41|C3H18_ARATH	Zinc finger CCCH domain-containing protein 18 OS=Arabidopsis thaliana OX=3702 GN=At2g05160 PE=2 SV=1
TRINITY_DN4_c0_g1_i3	zinc finger CCCH domain-containing protein 18-like [Asparagus officinalis]	GO:0046872(metal ion binding);GO:0003723(RNA binding)	*	*	*	*	*	*	sp|Q9SJ41|C3H18_ARATH	Zinc finger CCCH domain-containing protein 18 OS=Arabidopsis thaliana OX=3702 GN=At2g05160 PE=2 SV=1
TRINITY_DN4_c0_g1_i8	zinc finger CCCH domain-containing protein 18-like [Asparagus officinalis]	GO:0046872(metal ion binding);GO:0003723(RNA binding)	*	*	*	*	*	*	*	*
TRINITY_DN86_c0_g1_i4	photosystem II 22 kDa protein, chloroplastic [Elaeis guineensis]	GO:0009535(chloroplast thylakoid membrane);GO:0009507(chloroplast);GO:0016021(integral component of membrane)	K03542	psbS	http://www.genome.jp/dbget-bin/www_bget?ko:K03542	ko00195(Photosynthesis)	*	*	sp|Q02060|PSBS_SPIOL	Photosystem II 22 kDa protein, chloroplastic OS=Spinacia oleracea OX=3562 GN=PSBS PE=1 SV=1
TRINITY_DN86_c0_g1_i1	photosystem II 22 kDa protein, chloroplastic [Elaeis guineensis]	GO:0009507(chloroplast);GO:0009535(chloroplast thylakoid membrane);GO:0016021(integral component of membrane)	K03542	psbS	http://www.genome.jp/dbget-bin/www_bget?ko:K03542	ko00195(Photosynthesis)	*	*	sp|P54773|PSBS_SOLLC	Photosystem II 22 kDa protein, chloroplastic OS=Solanum lycopersicum OX=4081 GN=PSBS PE=3 SV=1
TRINITY_DN86_c0_g1_i3	photosystem II 22 kDa protein, chloroplastic [Elaeis guineensis]	GO:0009507(chloroplast);GO:0009535(chloroplast thylakoid membrane);GO:0016021(integral component of membrane)	K03542	psbS	http://www.genome.jp/dbget-bin/www_bget?ko:K03542	ko00195(Photosynthesis)	*	*	sp|P54773|PSBS_SOLLC	Photosystem II 22 kDa protein, chloroplastic OS=Solanum lycopersicum OX=4081 GN=PSBS PE=3 SV=1
TRINITY_DN9_c0_g1_i4	GTP-binding protein SAR1A [Cucumis melo var. makuwa]	GO:0005525(GTP binding);GO:0006886(intracellular protein transport);GO:0016192(vesicle-mediated transport);GO:0005783(endoplasmic reticulum);GO:0005794(Golgi apparatus);GO:0003924(GTPase activity);GO:0006888(ER to Golgi vesicle-mediated transport);GO:0061024(membrane organization);GO:0070863(positive regulation of protein exit from endoplasmic reticulum);GO:0003400(regulation of COPII vesicle coa…	K07953	SAR1	http://www.genome.jp/dbget-bin/www_bget?ko:K07953	ko04141(Protein processing in endoplasmic reticulum)	KOG0072	GTP-binding ADP-ribosylation factor-like protein ARL1	sp|O04834|SAR1A_ARATH	GTP-binding protein SAR1A OS=Arabidopsis thaliana OX=3702 GN=SAR1A PE=2 SV=1
TRINITY_DN9_c0_g1_i1	GTP-binding protein SAR1A [Asparagus officinalis]	GO:0005525(GTP binding);GO:0003924(GTPase activity);GO:0006888(ER to Golgi vesicle-mediated transport);GO:0006886(intracellular protein transport);GO:0061024(membrane organization);GO:0070863(positive regulation of protein exit from endoplasmic reticulum);GO:0003400(regulation of COPII vesicle coating);GO:0016050(vesicle organization);GO:0030127(COPII vesicle coat);GO:0005783(endoplasmic reticulu…	K07953	SAR1	http://www.genome.jp/dbget-bin/www_bget?ko:K07953	ko04141(Protein processing in endoplasmic reticulum)	KOG0077	Vesicle coat complex COPII, GTPase subunit SAR1	sp|O04834|SAR1A_ARATH	GTP-binding protein SAR1A OS=Arabidopsis thaliana OX=3702 GN=SAR1A PE=2 SV=1
TRINITY_DN9_c0_g1_i2	GTP-binding protein SAR1A [Cucumis melo var. makuwa]	GO:0005525(GTP binding);GO:0006886(intracellular protein transport);GO:0016192(vesicle-mediated transport);GO:0005783(endoplasmic reticulum);GO:0005794(Golgi apparatus);GO:0003924(GTPase activity);GO:0006888(ER to Golgi vesicle-mediated transport);GO:0061024(membrane organization);GO:0070863(positive regulation of protein exit from endoplasmic reticulum);GO:0003400(regulation of COPII vesicle coa…	K07953	SAR1	http://www.genome.jp/dbget-bin/www_bget?ko:K07953	ko04141(Protein processing in endoplasmic reticulum)	KOG0070	GTP-binding ADP-ribosylation factor Arf1	sp|O04834|SAR1A_ARATH	GTP-binding protein SAR1A OS=Arabidopsis thaliana OX=3702 GN=SAR1A PE=2 SV=1
TRINITY_DN9_c0_g1_i3	hypothetical protein EJB05_01094, partial [Eragrostis curvula]	GO:0005525(GTP binding);GO:0006886(intracellular protein transport);GO:0016192(vesicle-mediated transport);GO:0005783(endoplasmic reticulum);GO:0005794(Golgi apparatus);GO:0003924(GTPase activity);GO:0006888(ER to Golgi vesicle-mediated transport);GO:0061024(membrane organization);GO:0070863(positive regulation of protein exit from endoplasmic reticulum);GO:0003400(regulation of COPII vesicle coa…	K07953	SAR1	http://www.genome.jp/dbget-bin/www_bget?ko:K07953	ko04141(Protein processing in endoplasmic reticulum)	KOG0074	GTP-binding ADP-ribosylation factor-like protein ARL3	sp|O04834|SAR1A_ARATH	GTP-binding protein SAR1A OS=Arabidopsis thaliana OX=3702 GN=SAR1A PE=2 SV=1
TRINITY_DN9_c0_g2_i1	GTP-binding protein SAR1A-like isoform X2 [Asparagus officinalis]	GO:0005525(GTP binding);GO:0003924(GTPase activity);GO:0006888(ER to Golgi vesicle-mediated transport);GO:0006886(intracellular protein transport);GO:0061024(membrane organization);GO:0070863(positive regulation of protein exit from endoplasmic reticulum);GO:0003400(regulation of COPII vesicle coating);GO:0016050(vesicle organization);GO:0030127(COPII vesicle coat);GO:0005783(endoplasmic reticulu…	K07953	SAR1	http://www.genome.jp/dbget-bin/www_bget?ko:K07953	ko04141(Protein processing in endoplasmic reticulum)	KOG0070	GTP-binding ADP-ribosylation factor Arf1	sp|O04834|SAR1A_ARATH	GTP-binding protein SAR1A OS=Arabidopsis thaliana OX=3702 GN=SAR1A PE=2 SV=1
TRINITY_DN17_c0_g1_i4	*	*	*	*	*	*	*	*	*	*
TRINITY_DN17_c0_g1_i5	putative GEM-like protein 8 [Asparagus officinalis]	*	*	*	*	*	*	*	sp|Q9FMW4|GEML8_ARATH	Putative GEM-like protein 8 OS=Arabidopsis thaliana OX=3702 GN=At5g23370 PE=3 SV=1
TRINITY_DN17_c0_g1_i1	GEM-like protein 7 [Elaeis guineensis]	*	*	*	*	*	*	*	sp|Q9FMW4|GEML8_ARATH	Putative GEM-like protein 8 OS=Arabidopsis thaliana OX=3702 GN=At5g23370 PE=3 SV=1
TRINITY_DN17_c0_g1_i2	*	*	*	*	*	*	*	*	*	*
TRINITY_DN17_c0_g1_i3	putative GEM-like protein 8 [Vitis vinifera]	*	*	*	*	*	*	*	sp|Q9FMW4|GEML8_ARATH	Putative GEM-like protein 8 OS=Arabidopsis thaliana OX=3702 GN=At5g23370 PE=3 SV=1
TRINITY_DN6_c1_g1_i1	*	*	*	*	*	*	*	*	*	*
TRINITY_DN6_c0_g1_i5	protein EARLY RESPONSIVE TO DEHYDRATION 15 [Asparagus officinalis]	*	*	*	*	*	*	*	sp|Q39096|ERD15_ARATH	Protein EARLY RESPONSIVE TO DEHYDRATION 15 OS=Arabidopsis thaliana OX=3702 GN=ERD15 PE=1 SV=1
TRINITY_DN6_c0_g1_i6	protein EARLY RESPONSIVE TO DEHYDRATION 15 [Asparagus officinalis]	*	*	*	*	*	*	*	sp|Q39096|ERD15_ARATH	Protein EARLY RESPONSIVE TO DEHYDRATION 15 OS=Arabidopsis thaliana OX=3702 GN=ERD15 PE=1 SV=1
TRINITY_DN6_c0_g1_i1	protein EARLY RESPONSIVE TO DEHYDRATION 15 [Asparagus officinalis]	*	*	*	*	*	*	*	sp|Q39096|ERD15_ARATH	Protein EARLY RESPONSIVE TO DEHYDRATION 15 OS=Arabidopsis thaliana OX=3702 GN=ERD15 PE=1 SV=1
TRINITY_DN6_c0_g1_i3	protein EARLY RESPONSIVE TO DEHYDRATION 15 [Asparagus officinalis]	*	*	*	*	*	*	*	sp|Q39096|ERD15_ARATH	Protein EARLY RESPONSIVE TO DEHYDRATION 15 OS=Arabidopsis thaliana OX=3702 GN=ERD15 PE=1 SV=1
TRINITY_DN6_c0_g1_i8	protein EARLY RESPONSIVE TO DEHYDRATION 15 [Asparagus officinalis]	*	*	*	*	*	*	*	sp|Q39096|ERD15_ARATH	Protein EARLY RESPONSIVE TO DEHYDRATION 15 OS=Arabidopsis thaliana OX=3702 GN=ERD15 PE=1 SV=1
TRINITY_DN6_c0_g1_i9	protein EARLY RESPONSIVE TO DEHYDRATION 15 [Asparagus officinalis]	*	*	*	*	*	*	*	sp|Q39096|ERD15_ARATH	Protein EARLY RESPONSIVE TO DEHYDRATION 15 OS=Arabidopsis thaliana OX=3702 GN=ERD15 PE=1 SV=1
TRINITY_DN6_c0_g1_i10	protein EARLY RESPONSIVE TO DEHYDRATION 15 [Asparagus officinalis]	*	*	*	*	*	*	*	sp|Q39096|ERD15_ARATH	Protein EARLY RESPONSIVE TO DEHYDRATION 15 OS=Arabidopsis thaliana OX=3702 GN=ERD15 PE=1 SV=1
TRINITY_DN6_c0_g1_i11	protein EARLY RESPONSIVE TO DEHYDRATION 15 [Asparagus officinalis]	*	*	*	*	*	*	*	sp|Q39096|ERD15_ARATH	Protein EARLY RESPONSIVE TO DEHYDRATION 15 OS=Arabidopsis thaliana OX=3702 GN=ERD15 PE=1 SV=1
TRINITY_DN99_c0_g1_i1	glycine-rich protein-like [Elaeis guineensis]	*	*	*	*	*	*	*	*	*
TRINITY_DN99_c0_g1_i2	glycine-rich protein-like [Elaeis guineensis]	*	*	*	*	*	*	*	*	*
TRINITY_DN71_c0_g1_i4	iron-sulfur cluster assembly protein 1-like [Asparagus officinalis]	GO:0051537(2 iron, 2 sulfur cluster binding);GO:0005506(iron ion binding);GO:0016226(iron-sulfur cluster assembly);GO:0005759(mitochondrial matrix)	K22068	ISCU	http://www.genome.jp/dbget-bin/www_bget?ko:K22068	*	KOG3361	Iron binding protein involved in Fe-S cluster formation	sp|Q8LR34|ISU1_ORYSJ	Iron-sulfur cluster assembly protein 1 OS=Oryza sativa subsp. japonica OX=39947 GN=ISU1 PE=2 SV=1
TRINITY_DN71_c0_g1_i5	Iron-sulfur cluster assembly enzyme ISCU, mitochondrial [Cinnamomum micranthum f. kanehirae]	GO:0051537(2 iron, 2 sulfur cluster binding);GO:0005506(iron ion binding);GO:0016226(iron-sulfur cluster assembly);GO:0005759(mitochondrial matrix)	K22068	ISCU	http://www.genome.jp/dbget-bin/www_bget?ko:K22068	*	KOG3361	Iron binding protein involved in Fe-S cluster formation	sp|Q8LR34|ISU1_ORYSJ	Iron-sulfur cluster assembly protein 1 OS=Oryza sativa subsp. japonica OX=39947 GN=ISU1 PE=2 SV=1
TRINITY_DN71_c0_g1_i6	Iron-sulfur cluster assembly enzyme ISCU, mitochondrial [Capsicum chinense]	GO:0051537(2 iron, 2 sulfur cluster binding);GO:0005506(iron ion binding);GO:0016226(iron-sulfur cluster assembly);GO:0005759(mitochondrial matrix)	K22068	ISCU	http://www.genome.jp/dbget-bin/www_bget?ko:K22068	*	KOG3361	Iron binding protein involved in Fe-S cluster formation	sp|Q8LR34|ISU1_ORYSJ	Iron-sulfur cluster assembly protein 1 OS=Oryza sativa subsp. japonica OX=39947 GN=ISU1 PE=2 SV=1
TRINITY_DN71_c0_g1_i7	iron-sulfur cluster assembly protein 1-like [Asparagus officinalis]	GO:0051537(2 iron, 2 sulfur cluster binding);GO:0005506(iron ion binding);GO:0016226(iron-sulfur cluster assembly);GO:0005759(mitochondrial matrix)	K22068	ISCU	http://www.genome.jp/dbget-bin/www_bget?ko:K22068	*	KOG3361	Iron binding protein involved in Fe-S cluster formation	sp|Q8LR34|ISU1_ORYSJ	Iron-sulfur cluster assembly protein 1 OS=Oryza sativa subsp. japonica OX=39947 GN=ISU1 PE=2 SV=1
TRINITY_DN71_c0_g1_i1	iron-sulfur cluster assembly protein 1-like [Asparagus officinalis]	GO:0051537(2 iron, 2 sulfur cluster binding);GO:0005506(iron ion binding);GO:0016226(iron-sulfur cluster assembly);GO:0005759(mitochondrial matrix)	K22068	ISCU	http://www.genome.jp/dbget-bin/www_bget?ko:K22068	*	KOG3361	Iron binding protein involved in Fe-S cluster formation	sp|Q8LR34|ISU1_ORYSJ	Iron-sulfur cluster assembly protein 1 OS=Oryza sativa subsp. japonica OX=39947 GN=ISU1 PE=2 SV=1
TRINITY_DN71_c0_g1_i2	iron-sulfur cluster assembly protein 1-like [Asparagus officinalis]	GO:0051537(2 iron, 2 sulfur cluster binding);GO:0005506(iron ion binding);GO:0016226(iron-sulfur cluster assembly);GO:0005759(mitochondrial matrix)	K22068	ISCU	http://www.genome.jp/dbget-bin/www_bget?ko:K22068	*	KOG3361	Iron binding protein involved in Fe-S cluster formation	sp|Q8LR34|ISU1_ORYSJ	Iron-sulfur cluster assembly protein 1 OS=Oryza sativa subsp. japonica OX=39947 GN=ISU1 PE=2 SV=1
TRINITY_DN71_c0_g1_i8	*	*	*	*	*	*	*	*	*	*
TRINITY_DN71_c0_g1_i9	iron-sulfur cluster assembly protein 1-like [Asparagus officinalis]	GO:0051537(2 iron, 2 sulfur cluster binding);GO:0005506(iron ion binding);GO:0016226(iron-sulfur cluster assembly);GO:0005759(mitochondrial matrix)	K22068	ISCU	http://www.genome.jp/dbget-bin/www_bget?ko:K22068	*	KOG3361	Iron binding protein involved in Fe-S cluster formation	sp|Q8LR34|ISU1_ORYSJ	Iron-sulfur cluster assembly protein 1 OS=Oryza sativa subsp. japonica OX=39947 GN=ISU1 PE=2 SV=1
TRINITY_DN5_c0_g1_i5	probable protein phosphatase 2C 60 [Asparagus officinalis]	GO:0046872(metal ion binding);GO:0004722(protein serine/threonine phosphatase activity)	K01102	PDP	http://www.genome.jp/dbget-bin/www_bget?ko:K01102	*	KOG0700	Protein phosphatase 2C/pyruvate dehydrogenase (lipoamide) phosphatase	sp|Q5Z8P0|P2C60_ORYSJ	Probable protein phosphatase 2C 60 OS=Oryza sativa subsp. japonica OX=39947 GN=Os06g0717800 PE=2 SV=1
TRINITY_DN5_c0_g1_i7	probable protein phosphatase 2C 60 [Asparagus officinalis]	GO:0046872(metal ion binding);GO:0004722(protein serine/threonine phosphatase activity)	K01102	PDP	http://www.genome.jp/dbget-bin/www_bget?ko:K01102	*	KOG0700	Protein phosphatase 2C/pyruvate dehydrogenase (lipoamide) phosphatase	sp|Q5Z8P0|P2C60_ORYSJ	Probable protein phosphatase 2C 60 OS=Oryza sativa subsp. japonica OX=39947 GN=Os06g0717800 PE=2 SV=1
TRINITY_DN5_c0_g1_i2	probable protein phosphatase 2C 60 [Asparagus officinalis]	GO:0005739(mitochondrion);GO:0004724(magnesium-dependent protein serine/threonine phosphatase activity);GO:0046872(metal ion binding);GO:0004722(protein serine/threonine phosphatase activity);GO:0016021(integral component of membrane)	K01102	PDP	http://www.genome.jp/dbget-bin/www_bget?ko:K01102	*	*	*	sp|Q5Z8P0|P2C60_ORYSJ	Probable protein phosphatase 2C 60 OS=Oryza sativa subsp. japonica OX=39947 GN=Os06g0717800 PE=2 SV=1
TRINITY_DN5_c0_g1_i3	uncharacterized protein A4U43_C07F24580 [Asparagus officinalis]	GO:0046872(metal ion binding);GO:0004722(protein serine/threonine phosphatase activity)	K01102	PDP	http://www.genome.jp/dbget-bin/www_bget?ko:K01102	*	KOG0700	Protein phosphatase 2C/pyruvate dehydrogenase (lipoamide) phosphatase	sp|Q5Z8P0|P2C60_ORYSJ	Probable protein phosphatase 2C 60 OS=Oryza sativa subsp. japonica OX=39947 GN=Os06g0717800 PE=2 SV=1
TRINITY_DN5_c0_g1_i8	probable protein phosphatase 2C 60 [Asparagus officinalis]	GO:0046872(metal ion binding);GO:0004722(protein serine/threonine phosphatase activity)	K01102	PDP	http://www.genome.jp/dbget-bin/www_bget?ko:K01102	*	KOG0700	Protein phosphatase 2C/pyruvate dehydrogenase (lipoamide) phosphatase	sp|Q5Z8P0|P2C60_ORYSJ	Probable protein phosphatase 2C 60 OS=Oryza sativa subsp. japonica OX=39947 GN=Os06g0717800 PE=2 SV=1
TRINITY_DN5_c0_g1_i9	probable protein phosphatase 2C 60 [Asparagus officinalis]	GO:0046872(metal ion binding);GO:0004722(protein serine/threonine phosphatase activity)	K01102	PDP	http://www.genome.jp/dbget-bin/www_bget?ko:K01102	*	KOG0700	Protein phosphatase 2C/pyruvate dehydrogenase (lipoamide) phosphatase	sp|Q5Z8P0|P2C60_ORYSJ	Probable protein phosphatase 2C 60 OS=Oryza sativa subsp. japonica OX=39947 GN=Os06g0717800 PE=2 SV=1
TRINITY_DN5_c0_g1_i18	probable protein phosphatase 2C 60 [Asparagus officinalis]	GO:0046872(metal ion binding);GO:0004722(protein serine/threonine phosphatase activity)	K01102	PDP	http://www.genome.jp/dbget-bin/www_bget?ko:K01102	*	KOG0700	Protein phosphatase 2C/pyruvate dehydrogenase (lipoamide) phosphatase	sp|Q5Z8P0|P2C60_ORYSJ	Probable protein phosphatase 2C 60 OS=Oryza sativa subsp. japonica OX=39947 GN=Os06g0717800 PE=2 SV=1
TRINITY_DN5_c0_g1_i16	probable protein phosphatase 2C 60 [Asparagus officinalis]	GO:0046872(metal ion binding);GO:0004722(protein serine/threonine phosphatase activity)	K01102	PDP	http://www.genome.jp/dbget-bin/www_bget?ko:K01102	*	KOG0700	Protein phosphatase 2C/pyruvate dehydrogenase (lipoamide) phosphatase	sp|Q5Z8P0|P2C60_ORYSJ	Probable protein phosphatase 2C 60 OS=Oryza sativa subsp. japonica OX=39947 GN=Os06g0717800 PE=2 SV=1
TRINITY_DN5_c0_g1_i17	probable protein phosphatase 2C 60 [Asparagus officinalis]	GO:0046872(metal ion binding);GO:0004722(protein serine/threonine phosphatase activity)	K01102	PDP	http://www.genome.jp/dbget-bin/www_bget?ko:K01102	*	KOG0700	Protein phosphatase 2C/pyruvate dehydrogenase (lipoamide) phosphatase	sp|Q5Z8P0|P2C60_ORYSJ	Probable protein phosphatase 2C 60 OS=Oryza sativa subsp. japonica OX=39947 GN=Os06g0717800 PE=2 SV=1
TRINITY_DN5_c0_g1_i14	uncharacterized protein A4U43_C07F24580 [Asparagus officinalis]	GO:0046872(metal ion binding);GO:0004722(protein serine/threonine phosphatase activity)	K01102	PDP	http://www.genome.jp/dbget-bin/www_bget?ko:K01102	*	KOG0700	Protein phosphatase 2C/pyruvate dehydrogenase (lipoamide) phosphatase	sp|Q5Z8P0|P2C60_ORYSJ	Probable protein phosphatase 2C 60 OS=Oryza sativa subsp. japonica OX=39947 GN=Os06g0717800 PE=2 SV=1
TRINITY_DN5_c0_g1_i15	uncharacterized protein A4U43_C07F24580 [Asparagus officinalis]	GO:0046872(metal ion binding);GO:0004722(protein serine/threonine phosphatase activity)	K01102	PDP	http://www.genome.jp/dbget-bin/www_bget?ko:K01102	*	KOG0700	Protein phosphatase 2C/pyruvate dehydrogenase (lipoamide) phosphatase	sp|Q5Z8P0|P2C60_ORYSJ	Probable protein phosphatase 2C 60 OS=Oryza sativa subsp. japonica OX=39947 GN=Os06g0717800 PE=2 SV=1
TRINITY_DN5_c0_g1_i12	probable protein phosphatase 2C 60 [Asparagus officinalis]	GO:0046872(metal ion binding);GO:0004722(protein serine/threonine phosphatase activity)	K01102	PDP	http://www.genome.jp/dbget-bin/www_bget?ko:K01102	*	KOG0700	Protein phosphatase 2C/pyruvate dehydrogenase (lipoamide) phosphatase	sp|Q5Z8P0|P2C60_ORYSJ	Probable protein phosphatase 2C 60 OS=Oryza sativa subsp. japonica OX=39947 GN=Os06g0717800 PE=2 SV=1
TRINITY_DN5_c0_g1_i10	probable protein phosphatase 2C 60 [Asparagus officinalis]	GO:0046872(metal ion binding);GO:0004722(protein serine/threonine phosphatase activity)	K01102	PDP	http://www.genome.jp/dbget-bin/www_bget?ko:K01102	*	KOG0700	Protein phosphatase 2C/pyruvate dehydrogenase (lipoamide) phosphatase	sp|Q5Z8P0|P2C60_ORYSJ	Probable protein phosphatase 2C 60 OS=Oryza sativa subsp. japonica OX=39947 GN=Os06g0717800 PE=2 SV=1
TRINITY_DN5_c0_g1_i11	probable protein phosphatase 2C 60 [Asparagus officinalis]	GO:0046872(metal ion binding);GO:0004722(protein serine/threonine phosphatase activity)	K01102	PDP	http://www.genome.jp/dbget-bin/www_bget?ko:K01102	*	KOG0700	Protein phosphatase 2C/pyruvate dehydrogenase (lipoamide) phosphatase	sp|Q5Z8P0|P2C60_ORYSJ	Probable protein phosphatase 2C 60 OS=Oryza sativa subsp. japonica OX=39947 GN=Os06g0717800 PE=2 SV=1
TRINITY_DN2_c0_g4_i1	uncharacterized protein LOC109842658 [Asparagus officinalis]	GO:0004314([acyl-carrier-protein] S-malonyltransferase activity);GO:0006633(fatty acid biosynthetic process)	K00645	fabD, MCAT, MCT1	http://www.genome.jp/dbget-bin/www_bget?ko:K00645	ko00061(Fatty acid biosynthesis)	KOG2926	Malonyl-CoA:ACP transacylase	*	*
TRINITY_DN2_c0_g5_i1	uncharacterized protein LOC105038788 [Elaeis guineensis]	*	*	*	*	*	*	*	sp|Q9LF06|POQ_ARATH	Protein PAL OF QUIRKY OS=Arabidopsis thaliana OX=3702 GN=POQ PE=1 SV=1
TRINITY_DN2_c0_g5_i2	uncharacterized protein LOC103697973 [Phoenix dactylifera]	*	*	*	*	*	*	*	*	*
TRINITY_DN2_c0_g5_i3	uncharacterized protein LOC103711999 [Phoenix dactylifera]	*	*	*	*	*	*	*	sp|Q9LF06|POQ_ARATH	Protein PAL OF QUIRKY OS=Arabidopsis thaliana OX=3702 GN=POQ PE=1 SV=1
TRINITY_DN2_c0_g6_i1	uncharacterized protein LOC105038788 [Elaeis guineensis]	*	*	*	*	*	*	*	*	*
TRINITY_DN2_c0_g6_i2	uncharacterized protein LOC105038788 [Elaeis guineensis]	*	*	*	*	*	*	*	*	*
TRINITY_DN2_c0_g1_i1	uncharacterized protein LOC105038788 [Elaeis guineensis]	*	*	*	*	*	*	*	sp|Q9LF06|POQ_ARATH	Protein PAL OF QUIRKY OS=Arabidopsis thaliana OX=3702 GN=POQ PE=1 SV=1
TRINITY_DN2_c0_g1_i2	uncharacterized protein LOC110102617 [Dendrobium catenatum]	*	*	*	*	*	*	*	sp|Q9LF06|POQ_ARATH	Protein PAL OF QUIRKY OS=Arabidopsis thaliana OX=3702 GN=POQ PE=1 SV=1
TRINITY_DN2_c0_g1_i3	uncharacterized protein LOC103697973 [Phoenix dactylifera]	*	*	*	*	*	*	*	sp|Q9LF06|POQ_ARATH	Protein PAL OF QUIRKY OS=Arabidopsis thaliana OX=3702 GN=POQ PE=1 SV=1
TRINITY_DN2_c0_g2_i8	hypothetical protein AXF42_Ash018439 [Apostasia shenzhenica]	*	*	*	*	*	*	*	sp|Q9LF06|POQ_ARATH	Protein PAL OF QUIRKY OS=Arabidopsis thaliana OX=3702 GN=POQ PE=1 SV=1
TRINITY_DN2_c0_g2_i3	uncharacterized protein LOC103711999 [Phoenix dactylifera]	*	*	*	*	*	*	*	sp|Q9LF06|POQ_ARATH	Protein PAL OF QUIRKY OS=Arabidopsis thaliana OX=3702 GN=POQ PE=1 SV=1
TRINITY_DN2_c0_g2_i5	uncharacterized protein A4U43_C09F16840 [Asparagus officinalis]	*	*	*	*	*	*	*	sp|Q9LF06|POQ_ARATH	Protein PAL OF QUIRKY OS=Arabidopsis thaliana OX=3702 GN=POQ PE=1 SV=1
TRINITY_DN2_c0_g2_i7	uncharacterized protein LOC103697973 [Phoenix dactylifera]	*	*	*	*	*	*	*	*	*
TRINITY_DN2_c0_g3_i1	probable transcription factor At5g61620 [Asparagus officinalis]	GO:0003677(DNA binding);GO:0005634(nucleus)	*	*	*	*	*	*	sp|Q9LVS0|KUA1_ARATH	Transcription factor KUA1 OS=Arabidopsis thaliana OX=3702 GN=KUA1 PE=1 SV=1
TRINITY_DN2_c1_g1_i4	*	*	*	*	*	*	*	*	*	*
TRINITY_DN2_c1_g1_i1	*	*	*	*	*	*	*	*	*	*
TRINITY_DN2_c1_g1_i3	*	*	*	*	*	*	*	*	*	*
TRINITY_DN2_c1_g1_i2	*	*	*	*	*	*	*	*	*	*
TRINITY_DN2_c2_g1_i2	uncharacterized protein LOC103697973 [Phoenix dactylifera]	*	*	*	*	*	*	*	*	*
TRINITY_DN23_c0_g1_i1	casein kinase 1-like protein 2 isoform X1 [Asparagus officinalis]	GO:0005524(ATP binding);GO:0004674(protein serine/threonine kinase activity);GO:0018105(peptidyl-serine phosphorylation);GO:0005737(cytoplasm);GO:0005634(nucleus)	K02218	CSNK1, CKI	http://www.genome.jp/dbget-bin/www_bget?ko:K02218	*	*	*	sp|Q9CAI5|CKL2_ARATH	Casein kinase 1-like protein 2 OS=Arabidopsis thaliana OX=3702 GN=CKL2 PE=1 SV=1
TRINITY_DN23_c0_g2_i1	casein kinase 1-like protein 2 isoform X1 [Asparagus officinalis]	GO:0005524(ATP binding);GO:0004674(protein serine/threonine kinase activity);GO:0018105(peptidyl-serine phosphorylation);GO:0005737(cytoplasm);GO:0005634(nucleus)	K02218	CSNK1, CKI	http://www.genome.jp/dbget-bin/www_bget?ko:K02218	*	*	*	sp|Q9CAI5|CKL2_ARATH	Casein kinase 1-like protein 2 OS=Arabidopsis thaliana OX=3702 GN=CKL2 PE=1 SV=1
TRINITY_DN23_c0_g2_i3	casein kinase 1-like protein 2 isoform X1 [Asparagus officinalis]	GO:0005524(ATP binding);GO:0004674(protein serine/threonine kinase activity)	K02218	CSNK1, CKI	http://www.genome.jp/dbget-bin/www_bget?ko:K02218	*	KOG1164	Casein kinase (serine/threonine/tyrosine protein kinase)	sp|Q9CAI5|CKL2_ARATH	Casein kinase 1-like protein 2 OS=Arabidopsis thaliana OX=3702 GN=CKL2 PE=1 SV=1
TRINITY_DN23_c0_g2_i2	casein kinase 1-like protein 2 isoform X1 [Asparagus officinalis]	GO:0005524(ATP binding);GO:0004674(protein serine/threonine kinase activity);GO:0018105(peptidyl-serine phosphorylation);GO:0005737(cytoplasm);GO:0005634(nucleus)	K02218	CSNK1, CKI	http://www.genome.jp/dbget-bin/www_bget?ko:K02218	*	KOG1163	Casein kinase (serine/threonine/tyrosine protein kinase)	sp|Q9CAI5|CKL2_ARATH	Casein kinase 1-like protein 2 OS=Arabidopsis thaliana OX=3702 GN=CKL2 PE=1 SV=1
TRINITY_DN23_c0_g2_i5	casein kinase 1-like protein 2 isoform X1 [Asparagus officinalis]	GO:0005524(ATP binding);GO:0004674(protein serine/threonine kinase activity);GO:0018105(peptidyl-serine phosphorylation);GO:0005737(cytoplasm);GO:0005634(nucleus)	K02218	CSNK1, CKI	http://www.genome.jp/dbget-bin/www_bget?ko:K02218	*	KOG1164	Casein kinase (serine/threonine/tyrosine protein kinase)	sp|Q9CAI5|CKL2_ARATH	Casein kinase 1-like protein 2 OS=Arabidopsis thaliana OX=3702 GN=CKL2 PE=1 SV=1
TRINITY_DN23_c0_g2_i4	casein kinase 1-like protein 2 isoform X1 [Asparagus officinalis]	GO:0005524(ATP binding);GO:0004674(protein serine/threonine kinase activity)	K02218	CSNK1, CKI	http://www.genome.jp/dbget-bin/www_bget?ko:K02218	*	KOG1164	Casein kinase (serine/threonine/tyrosine protein kinase)	sp|Q9CAI5|CKL2_ARATH	Casein kinase 1-like protein 2 OS=Arabidopsis thaliana OX=3702 GN=CKL2 PE=1 SV=1
TRINITY_DN41_c0_g1_i1	shaggy-related protein kinase eta-like [Asparagus officinalis]	GO:0005524(ATP binding);GO:0004674(protein serine/threonine kinase activity)	K14502	BIN2	http://www.genome.jp/dbget-bin/www_bget?ko:K14502	ko04075(Plant hormone signal transduction)	KOG0658	Glycogen synthase kinase-3	sp|Q39010|KSG6_ARATH	Shaggy-related protein kinase zeta OS=Arabidopsis thaliana OX=3702 GN=ASK6 PE=1 SV=2
TRINITY_DN41_c0_g1_i2	shaggy-related protein kinase eta-like [Asparagus officinalis]	GO:0005524(ATP binding);GO:0004674(protein serine/threonine kinase activity);GO:0007165(signal transduction);GO:0005737(cytoplasm);GO:0005829(cytosol)	K14502	BIN2	http://www.genome.jp/dbget-bin/www_bget?ko:K14502	ko04075(Plant hormone signal transduction)	KOG0658	Glycogen synthase kinase-3	sp|Q39010|KSG6_ARATH	Shaggy-related protein kinase zeta OS=Arabidopsis thaliana OX=3702 GN=ASK6 PE=1 SV=2
TRINITY_DN41_c0_g2_i1	shaggy-related protein kinase eta isoform X1 [Phoenix dactylifera]	GO:0005524(ATP binding);GO:0004674(protein serine/threonine kinase activity);GO:0007165(signal transduction);GO:0005737(cytoplasm);GO:0005829(cytosol)	K14502	BIN2	http://www.genome.jp/dbget-bin/www_bget?ko:K14502	ko04075(Plant hormone signal transduction)	KOG0658	Glycogen synthase kinase-3	sp|Q39010|KSG6_ARATH	Shaggy-related protein kinase zeta OS=Arabidopsis thaliana OX=3702 GN=ASK6 PE=1 SV=2
TRINITY_DN41_c0_g2_i2	shaggy-related protein kinase iota-like [Asparagus officinalis]	GO:0005524(ATP binding);GO:0004674(protein serine/threonine kinase activity);GO:0007165(signal transduction);GO:0005737(cytoplasm);GO:0005829(cytosol)	K14502	BIN2	http://www.genome.jp/dbget-bin/www_bget?ko:K14502	ko04075(Plant hormone signal transduction)	KOG0658	Glycogen synthase kinase-3	sp|Q39010|KSG6_ARATH	Shaggy-related protein kinase zeta OS=Arabidopsis thaliana OX=3702 GN=ASK6 PE=1 SV=2
TRINITY_DN12_c1_g1_i1	probable nucleolar protein 5-2 [Asparagus officinalis]	GO:0030515(snoRNA binding);GO:0031428(box C/D snoRNP complex);GO:0032040(small-subunit processome)	K14565	NOP58	http://www.genome.jp/dbget-bin/www_bget?ko:K14565	ko03008(Ribosome biogenesis in eukaryotes)	KOG2573	Ribosome biogenesis protein - Nop56p/Sik1p	sp|Q9MAB3|NOP5B_ARATH	Probable nucleolar protein 5-2 OS=Arabidopsis thaliana OX=3702 GN=NOP5-2 PE=1 SV=1
TRINITY_DN12_c0_g1_i4	Calmodulin-1 [Dendrobium catenatum]	*	K02183	CALM	http://www.genome.jp/dbget-bin/www_bget?ko:K02183	ko04016(MAPK signaling pathway - plant);ko04070(Phosphatidylinositol signaling system);ko04626(Plant-pathogen interaction)	*	*	*	*
TRINITY_DN12_c0_g1_i5	*	*	*	*	*	*	*	*	*	*
TRINITY_DN12_c0_g1_i6	*	*	*	*	*	*	*	*	*	*
TRINITY_DN12_c0_g1_i7	cysteine-rich and transmembrane domain-containing protein A-like isoform X1 [Asparagus officinalis]	*	*	*	*	*	*	*	*	*
TRINITY_DN12_c0_g1_i1	calmodulin-like protein 9 [Dendrobium catenatum]	*	K02183	CALM	http://www.genome.jp/dbget-bin/www_bget?ko:K02183	ko04016(MAPK signaling pathway - plant);ko04070(Phosphatidylinositol signaling system);ko04626(Plant-pathogen interaction)	*	*	*	*
TRINITY_DN12_c0_g1_i3	*	*	*	*	*	*	*	*	*	*
TRINITY_DN12_c0_g1_i8	cysteine-rich and transmembrane domain-containing protein A-like isoform X1 [Asparagus officinalis]	*	*	*	*	*	*	*	*	*
TRINITY_DN12_c0_g1_i9	*	*	*	*	*	*	*	*	*	*
TRINITY_DN12_c0_g1_i10	cysteine-rich and transmembrane domain-containing protein A-like isoform X1 [Asparagus officinalis]	*	*	*	*	*	*	*	*	*
TRINITY_DN12_c0_g1_i11	*	*	*	*	*	*	*	*	*	*
TRINITY_DN81_c0_g1_i4	protein DETOXIFICATION 42 [Asparagus officinalis]	GO:0015297(antiporter activity);GO:0042910(xenobiotic transmembrane transporter activity);GO:0016021(integral component of membrane)	*	*	*	*	*	*	sp|Q9SYD6|DTX42_ARATH	Protein DETOXIFICATION 42 OS=Arabidopsis thaliana OX=3702 GN=DTX42 PE=2 SV=2
TRINITY_DN81_c0_g1_i5	protein DETOXIFICATION 42 [Asparagus officinalis]	GO:0015297(antiporter activity);GO:0042910(xenobiotic transmembrane transporter activity);GO:0016021(integral component of membrane)	*	*	*	*	*	*	sp|Q9SYD6|DTX42_ARATH	Protein DETOXIFICATION 42 OS=Arabidopsis thaliana OX=3702 GN=DTX42 PE=2 SV=2
TRINITY_DN81_c0_g1_i6	protein DETOXIFICATION 42 [Asparagus officinalis]	GO:0015297(antiporter activity);GO:0042910(xenobiotic transmembrane transporter activity);GO:0016021(integral component of membrane)	*	*	*	*	*	*	sp|Q9SYD6|DTX42_ARATH	Protein DETOXIFICATION 42 OS=Arabidopsis thaliana OX=3702 GN=DTX42 PE=2 SV=2
TRINITY_DN81_c0_g1_i7	protein DETOXIFICATION 42 [Asparagus officinalis]	GO:0015297(antiporter activity);GO:0042910(xenobiotic transmembrane transporter activity);GO:0016021(integral component of membrane)	*	*	*	*	*	*	sp|Q9SYD6|DTX42_ARATH	Protein DETOXIFICATION 42 OS=Arabidopsis thaliana OX=3702 GN=DTX42 PE=2 SV=2
TRINITY_DN81_c0_g1_i1	protein DETOXIFICATION 42 [Asparagus officinalis]	GO:0015297(antiporter activity);GO:0042910(xenobiotic transmembrane transporter activity);GO:0016021(integral component of membrane)	*	*	*	*	*	*	sp|Q9SYD6|DTX42_ARATH	Protein DETOXIFICATION 42 OS=Arabidopsis thaliana OX=3702 GN=DTX42 PE=2 SV=2
TRINITY_DN81_c0_g1_i3	protein DETOXIFICATION 42 [Asparagus officinalis]	GO:0015297(antiporter activity);GO:0042910(xenobiotic transmembrane transporter activity);GO:0016021(integral component of membrane)	*	*	*	*	*	*	sp|Q9SYD6|DTX42_ARATH	Protein DETOXIFICATION 42 OS=Arabidopsis thaliana OX=3702 GN=DTX42 PE=2 SV=2
TRINITY_DN81_c0_g1_i9	protein DETOXIFICATION 42 [Asparagus officinalis]	GO:0015297(antiporter activity);GO:0042910(xenobiotic transmembrane transporter activity);GO:0016021(integral component of membrane)	*	*	*	*	*	*	sp|Q9SYD6|DTX42_ARATH	Protein DETOXIFICATION 42 OS=Arabidopsis thaliana OX=3702 GN=DTX42 PE=2 SV=2
TRINITY_DN81_c0_g1_i10	protein DETOXIFICATION 42 [Asparagus officinalis]	GO:0015297(antiporter activity);GO:0042910(xenobiotic transmembrane transporter activity);GO:0016021(integral component of membrane)	*	*	*	*	*	*	sp|Q9SYD6|DTX42_ARATH	Protein DETOXIFICATION 42 OS=Arabidopsis thaliana OX=3702 GN=DTX42 PE=2 SV=2
TRINITY_DN81_c0_g1_i11	protein DETOXIFICATION 42 [Asparagus officinalis]	GO:0015297(antiporter activity);GO:0042910(xenobiotic transmembrane transporter activity);GO:0016021(integral component of membrane)	*	*	*	*	*	*	sp|Q9SYD6|DTX42_ARATH	Protein DETOXIFICATION 42 OS=Arabidopsis thaliana OX=3702 GN=DTX42 PE=2 SV=2
TRINITY_DN76_c0_g1_i4	NADH-cytochrome b5 reductase-like protein isoform X2 [Dendrobium catenatum]	GO:0005507(copper ion binding);GO:0004128(cytochrome-b5 reductase activity, acting on NAD);GO:0016491(oxidoreductase activity);GO:0005794(Golgi apparatus);GO:0005739(mitochondrion);GO:0009505(plant-type cell wall)	K00326	E1.6.2.2	http://www.genome.jp/dbget-bin/www_bget?ko:K00326	ko00520(Amino sugar and nucleotide sugar metabolism)	KOG0534	NADH-cytochrome b-5 reductase	sp|P83291|NB5R2_ARATH	NADH-cytochrome b5 reductase-like protein OS=Arabidopsis thaliana OX=3702 GN=CBR2 PE=1 SV=2
TRINITY_DN76_c0_g1_i5	NADH-cytochrome b5 reductase-like protein [Asparagus officinalis]	GO:0004128(cytochrome-b5 reductase activity, acting on NAD);GO:0016491(oxidoreductase activity);GO:0005507(copper ion binding);GO:0005794(Golgi apparatus);GO:0005739(mitochondrion);GO:0009505(plant-type cell wall)	K00326	E1.6.2.2	http://www.genome.jp/dbget-bin/www_bget?ko:K00326	ko00520(Amino sugar and nucleotide sugar metabolism)	KOG0534	NADH-cytochrome b-5 reductase	sp|P83291|NB5R2_ARATH	NADH-cytochrome b5 reductase-like protein OS=Arabidopsis thaliana OX=3702 GN=CBR2 PE=1 SV=2
TRINITY_DN76_c0_g1_i6	NADH-cytochrome b5 reductase-like protein [Asparagus officinalis]	GO:0004128(cytochrome-b5 reductase activity, acting on NAD);GO:0016491(oxidoreductase activity);GO:0005507(copper ion binding);GO:0005794(Golgi apparatus);GO:0005739(mitochondrion);GO:0009505(plant-type cell wall)	K00326	E1.6.2.2	http://www.genome.jp/dbget-bin/www_bget?ko:K00326	ko00520(Amino sugar and nucleotide sugar metabolism)	KOG0534	NADH-cytochrome b-5 reductase	sp|P83291|NB5R2_ARATH	NADH-cytochrome b5 reductase-like protein OS=Arabidopsis thaliana OX=3702 GN=CBR2 PE=1 SV=2
TRINITY_DN76_c0_g1_i1	NADH-cytochrome b5 reductase-like protein [Asparagus officinalis]	GO:0004128(cytochrome-b5 reductase activity, acting on NAD);GO:0016491(oxidoreductase activity);GO:0005507(copper ion binding);GO:0005794(Golgi apparatus);GO:0005739(mitochondrion);GO:0009505(plant-type cell wall)	K00326	E1.6.2.2	http://www.genome.jp/dbget-bin/www_bget?ko:K00326	ko00520(Amino sugar and nucleotide sugar metabolism)	KOG0534	NADH-cytochrome b-5 reductase	sp|P83291|NB5R2_ARATH	NADH-cytochrome b5 reductase-like protein OS=Arabidopsis thaliana OX=3702 GN=CBR2 PE=1 SV=2
TRINITY_DN76_c0_g1_i2	NADH-cytochrome b5 reductase-like protein [Asparagus officinalis]	GO:0004128(cytochrome-b5 reductase activity, acting on NAD);GO:0016491(oxidoreductase activity);GO:0005507(copper ion binding);GO:0005794(Golgi apparatus);GO:0005739(mitochondrion);GO:0009505(plant-type cell wall)	K00326	E1.6.2.2	http://www.genome.jp/dbget-bin/www_bget?ko:K00326	ko00520(Amino sugar and nucleotide sugar metabolism)	KOG0534	NADH-cytochrome b-5 reductase	sp|P83291|NB5R2_ARATH	NADH-cytochrome b5 reductase-like protein OS=Arabidopsis thaliana OX=3702 GN=CBR2 PE=1 SV=2
TRINITY_DN76_c0_g1_i3	NADH-cytochrome b5 reductase-like protein [Asparagus officinalis]	GO:0004128(cytochrome-b5 reductase activity, acting on NAD);GO:0016491(oxidoreductase activity);GO:0005507(copper ion binding);GO:0005794(Golgi apparatus);GO:0005739(mitochondrion);GO:0009505(plant-type cell wall)	K00326	E1.6.2.2	http://www.genome.jp/dbget-bin/www_bget?ko:K00326	ko00520(Amino sugar and nucleotide sugar metabolism)	KOG0534	NADH-cytochrome b-5 reductase	sp|P83291|NB5R2_ARATH	NADH-cytochrome b5 reductase-like protein OS=Arabidopsis thaliana OX=3702 GN=CBR2 PE=1 SV=2
TRINITY_DN54_c0_g1_i4	ATP synthase subunit epsilon, mitochondrial-like [Ananas comosus]	GO:0046933(proton-transporting ATP synthase activity, rotational mechanism);GO:0015986(ATP synthesis coupled proton transport);GO:0005743(mitochondrial inner membrane);GO:0000275(mitochondrial proton-transporting ATP synthase complex, catalytic core F)	K02135	ATPeF1E, ATP5E, ATP15	http://www.genome.jp/dbget-bin/www_bget?ko:K02135	ko00190(Oxidative phosphorylation)	*	*	sp|Q41898|ATP5E_MAIZE	ATP synthase subunit epsilon, mitochondrial OS=Zea mays OX=4577 PE=3 SV=1
TRINITY_DN54_c0_g1_i5	ATP synthase subunit epsilon, mitochondrial-like [Ananas comosus]	GO:0046933(proton-transporting ATP synthase activity, rotational mechanism);GO:0015986(ATP synthesis coupled proton transport);GO:0005743(mitochondrial inner membrane);GO:0000275(mitochondrial proton-transporting ATP synthase complex, catalytic core F)	K02135	ATPeF1E, ATP5E, ATP15	http://www.genome.jp/dbget-bin/www_bget?ko:K02135	ko00190(Oxidative phosphorylation)	*	*	sp|Q41898|ATP5E_MAIZE	ATP synthase subunit epsilon, mitochondrial OS=Zea mays OX=4577 PE=3 SV=1
TRINITY_DN54_c0_g1_i6	ATP synthase subunit epsilon, mitochondrial-like [Ananas comosus]	GO:0046933(proton-transporting ATP synthase activity, rotational mechanism);GO:0015986(ATP synthesis coupled proton transport);GO:0005743(mitochondrial inner membrane);GO:0000275(mitochondrial proton-transporting ATP synthase complex, catalytic core F)	K02135	ATPeF1E, ATP5E, ATP15	http://www.genome.jp/dbget-bin/www_bget?ko:K02135	ko00190(Oxidative phosphorylation)	*	*	sp|Q41898|ATP5E_MAIZE	ATP synthase subunit epsilon, mitochondrial OS=Zea mays OX=4577 PE=3 SV=1
TRINITY_DN54_c0_g1_i7	ATP synthase subunit epsilon, mitochondrial-like [Ananas comosus]	GO:0046933(proton-transporting ATP synthase activity, rotational mechanism);GO:0015986(ATP synthesis coupled proton transport);GO:0005743(mitochondrial inner membrane);GO:0000275(mitochondrial proton-transporting ATP synthase complex, catalytic core F)	K02135	ATPeF1E, ATP5E, ATP15	http://www.genome.jp/dbget-bin/www_bget?ko:K02135	ko00190(Oxidative phosphorylation)	*	*	sp|Q41898|ATP5E_MAIZE	ATP synthase subunit epsilon, mitochondrial OS=Zea mays OX=4577 PE=3 SV=1
TRINITY_DN54_c0_g1_i1	ATP synthase subunit epsilon, mitochondrial-like [Ananas comosus]	GO:0046933(proton-transporting ATP synthase activity, rotational mechanism);GO:0015986(ATP synthesis coupled proton transport);GO:0005743(mitochondrial inner membrane);GO:0000275(mitochondrial proton-transporting ATP synthase complex, catalytic core F)	K02135	ATPeF1E, ATP5E, ATP15	http://www.genome.jp/dbget-bin/www_bget?ko:K02135	ko00190(Oxidative phosphorylation)	*	*	sp|Q41898|ATP5E_MAIZE	ATP synthase subunit epsilon, mitochondrial OS=Zea mays OX=4577 PE=3 SV=1
TRINITY_DN54_c0_g1_i2	ATP synthase subunit epsilon, mitochondrial-like [Ananas comosus]	GO:0046933(proton-transporting ATP synthase activity, rotational mechanism);GO:0015986(ATP synthesis coupled proton transport);GO:0005743(mitochondrial inner membrane);GO:0000275(mitochondrial proton-transporting ATP synthase complex, catalytic core F)	K02135	ATPeF1E, ATP5E, ATP15	http://www.genome.jp/dbget-bin/www_bget?ko:K02135	ko00190(Oxidative phosphorylation)	*	*	sp|Q41898|ATP5E_MAIZE	ATP synthase subunit epsilon, mitochondrial OS=Zea mays OX=4577 PE=3 SV=1
TRINITY_DN54_c0_g1_i3	ATP synthase subunit epsilon, mitochondrial-like [Ananas comosus]	GO:0046933(proton-transporting ATP synthase activity, rotational mechanism);GO:0015986(ATP synthesis coupled proton transport);GO:0005743(mitochondrial inner membrane);GO:0000275(mitochondrial proton-transporting ATP synthase complex, catalytic core F)	K02135	ATPeF1E, ATP5E, ATP15	http://www.genome.jp/dbget-bin/www_bget?ko:K02135	ko00190(Oxidative phosphorylation)	*	*	sp|Q41898|ATP5E_MAIZE	ATP synthase subunit epsilon, mitochondrial OS=Zea mays OX=4577 PE=3 SV=1
TRINITY_DN26_c1_g1_i5	uncharacterized protein LOC109850153 [Asparagus officinalis]	GO:0016021(integral component of membrane)	*	*	*	*	*	*	*	*
TRINITY_DN26_c1_g1_i4	uncharacterized protein LOC107460219 isoform X2 [Arachis duranensis]	GO:0016021(integral component of membrane)	*	*	*	*	*	*	*	*
TRINITY_DN26_c1_g1_i7	uncharacterized protein LOC109850153 [Asparagus officinalis]	GO:0016021(integral component of membrane)	*	*	*	*	*	*	*	*
TRINITY_DN26_c1_g1_i6	uncharacterized protein LOC109850153 [Asparagus officinalis]	GO:0016021(integral component of membrane)	*	*	*	*	*	*	*	*
TRINITY_DN26_c1_g1_i1	uncharacterized protein LOC109850153 [Asparagus officinalis]	GO:0016021(integral component of membrane)	*	*	*	*	*	*	*	*
TRINITY_DN26_c1_g1_i3	uncharacterized protein LOC109850153 [Asparagus officinalis]	GO:0016021(integral component of membrane)	*	*	*	*	*	*	*	*
TRINITY_DN26_c1_g1_i2	*	*	*	*	*	*	*	*	*	*
TRINITY_DN26_c0_g1_i1	*	*	*	*	*	*	*	*	*	*
TRINITY_DN26_c0_g1_i2	serine/threonine-protein phosphatase 7 long form homolog [Asparagus officinalis]	*	*	*	*	*	*	*	*	*
TRINITY_DN26_c0_g1_i3	serine/threonine-protein phosphatase 7 long form homolog [Asparagus officinalis]	*	*	*	*	*	*	*	*	*
TRINITY_DN43_c4_g1_i1	*	*	*	*	*	*	*	*	*	*
TRINITY_DN43_c1_g1_i9	*	*	*	*	*	*	*	*	sp|Q6XZ79|SCRK1_MAIZE	Fructokinase-1 OS=Zea mays OX=4577 GN=FRK1 PE=1 SV=1
TRINITY_DN43_c1_g1_i8	*	*	*	*	*	*	*	*	*	*
TRINITY_DN43_c1_g1_i5	stress-response A/B barrel domain-containing protein HS1-like [Asparagus officinalis]	GO:0009865(pollen tube adhesion)	*	*	*	*	*	*	sp|Q9LUV2|POP3_ARATH	Stress-response A/B barrel domain-containing protein HS1 OS=Arabidopsis thaliana OX=3702 GN=HS1 PE=1 SV=1
TRINITY_DN43_c1_g1_i4	*	*	*	*	*	*	*	*	*	*
TRINITY_DN43_c1_g1_i7	*	*	*	*	*	*	*	*	*	*
TRINITY_DN43_c1_g1_i6	*	*	*	*	*	*	*	*	*	*
TRINITY_DN43_c1_g1_i1	*	*	*	*	*	*	*	*	sp|Q6XZ79|SCRK1_MAIZE	Fructokinase-1 OS=Zea mays OX=4577 GN=FRK1 PE=1 SV=1
TRINITY_DN43_c1_g1_i2	*	*	*	*	*	*	*	*	*	*
TRINITY_DN43_c0_g1_i4	cytochrome P450 71A9-like [Asparagus officinalis]	*	K20617	CYP71A	http://www.genome.jp/dbget-bin/www_bget?ko:K20617	*	*	*	sp|O81970|C71A9_SOYBN	Cytochrome P450 71A9 OS=Glycine max OX=3847 GN=CYP71A9 PE=2 SV=1
TRINITY_DN43_c0_g1_i1	cytochrome P450 71A9-like [Asparagus officinalis]	*	K20617	CYP71A	http://www.genome.jp/dbget-bin/www_bget?ko:K20617	*	*	*	sp|O81970|C71A9_SOYBN	Cytochrome P450 71A9 OS=Glycine max OX=3847 GN=CYP71A9 PE=2 SV=1
TRINITY_DN43_c0_g1_i2	cytochrome P450 71A9-like [Asparagus officinalis]	*	K20617	CYP71A	http://www.genome.jp/dbget-bin/www_bget?ko:K20617	*	*	*	sp|O81970|C71A9_SOYBN	Cytochrome P450 71A9 OS=Glycine max OX=3847 GN=CYP71A9 PE=2 SV=1
TRINITY_DN43_c0_g1_i3	cytochrome P450 71A9-like [Asparagus officinalis]	*	K20617	CYP71A	http://www.genome.jp/dbget-bin/www_bget?ko:K20617	*	*	*	sp|O81970|C71A9_SOYBN	Cytochrome P450 71A9 OS=Glycine max OX=3847 GN=CYP71A9 PE=2 SV=1
TRINITY_DN43_c0_g2_i1	LOW QUALITY PROTEIN: probable aminotransferase ACS12 [Asparagus officinalis]	GO:0030170(pyridoxal phosphate binding);GO:0008483(transaminase activity);GO:0009058(biosynthetic process)	K14270	ACS10_12	http://www.genome.jp/dbget-bin/www_bget?ko:K14270	*	KOG0258	Alanine aminotransferase	sp|Q9SNN8|1A16_ORYSJ	1-aminocyclopropane-1-carboxylate synthase 6 OS=Oryza sativa subsp. japonica OX=39947 GN=ACS6 PE=2 SV=1
TRINITY_DN43_c0_g2_i3	LOW QUALITY PROTEIN: probable aminotransferase ACS12 [Asparagus officinalis]	GO:0030170(pyridoxal phosphate binding);GO:0008483(transaminase activity);GO:0009058(biosynthetic process)	K14270	ACS10_12	http://www.genome.jp/dbget-bin/www_bget?ko:K14270	*	KOG0258	Alanine aminotransferase	sp|Q9SNN8|1A16_ORYSJ	1-aminocyclopropane-1-carboxylate synthase 6 OS=Oryza sativa subsp. japonica OX=39947 GN=ACS6 PE=2 SV=1
TRINITY_DN43_c0_g2_i2	LOW QUALITY PROTEIN: probable aminotransferase ACS12 [Asparagus officinalis]	GO:0030170(pyridoxal phosphate binding);GO:0008483(transaminase activity);GO:0009058(biosynthetic process)	K14270	ACS10_12	http://www.genome.jp/dbget-bin/www_bget?ko:K14270	*	KOG0256	1-aminocyclopropane-1-carboxylate synthase, and related proteins	sp|Q9SNN8|1A16_ORYSJ	1-aminocyclopropane-1-carboxylate synthase 6 OS=Oryza sativa subsp. japonica OX=39947 GN=ACS6 PE=2 SV=1
TRINITY_DN44_c0_g1_i1	nuclear pore complex protein NUP1-like, partial [Asparagus officinalis]	GO:0071763(nuclear membrane organization);GO:0005635(nuclear envelope)	K14317	NUP214, CAN	http://www.genome.jp/dbget-bin/www_bget?ko:K14317	ko03013(Nucleocytoplasmic transport)	*	*	sp|Q9CAF4|NUP1_ARATH	Nuclear pore complex protein NUP1 OS=Arabidopsis thaliana OX=3702 GN=NUP1 PE=1 SV=1
TRINITY_DN44_c0_g1_i2	nuclear pore complex protein NUP1-like, partial [Asparagus officinalis]	GO:0071763(nuclear membrane organization);GO:0005635(nuclear envelope)	K14317	NUP214, CAN	http://www.genome.jp/dbget-bin/www_bget?ko:K14317	ko03013(Nucleocytoplasmic transport)	*	*	sp|Q9CAF4|NUP1_ARATH	Nuclear pore complex protein NUP1 OS=Arabidopsis thaliana OX=3702 GN=NUP1 PE=1 SV=1
TRINITY_DN40_c0_g1_i4	serine/threonine protein phosphatase 2A 57 kDa regulatory subunit B&apos; theta isoform-like [Asparagus officinalis]	GO:0072542(protein phosphatase activator activity);GO:0006470(protein dephosphorylation);GO:0031952(regulation of protein autophosphorylation);GO:0007165(signal transduction);GO:0005829(cytosol);GO:0005634(nucleus);GO:0000159(protein phosphatase type 2A complex);GO:0019888(protein phosphatase regulator activity)	K11584	PPP2R5	http://www.genome.jp/dbget-bin/www_bget?ko:K11584	ko03015(mRNA surveillance pathway)	KOG2085	Serine/threonine protein phosphatase 2A, regulatory subunit	sp|Q9LU89|2A5N_ARATH	Serine/threonine protein phosphatase 2A 59 kDa regulatory subunit B&apos; eta isoform OS=Arabidopsis thaliana OX=3702 GN=B&apos;ETA PE=1 SV=1
TRINITY_DN40_c0_g1_i5	serine/threonine protein phosphatase 2A 57 kDa regulatory subunit B&apos; theta isoform-like [Asparagus officinalis]	GO:0072542(protein phosphatase activator activity);GO:0006470(protein dephosphorylation);GO:0031952(regulation of protein autophosphorylation);GO:0007165(signal transduction);GO:0005829(cytosol);GO:0005634(nucleus);GO:0000159(protein phosphatase type 2A complex);GO:0019888(protein phosphatase regulator activity)	K11584	PPP2R5	http://www.genome.jp/dbget-bin/www_bget?ko:K11584	ko03015(mRNA surveillance pathway)	KOG2085	Serine/threonine protein phosphatase 2A, regulatory subunit	sp|Q9LU89|2A5N_ARATH	Serine/threonine protein phosphatase 2A 59 kDa regulatory subunit B&apos; eta isoform OS=Arabidopsis thaliana OX=3702 GN=B&apos;ETA PE=1 SV=1
TRINITY_DN40_c0_g1_i6	*	*	K11584	PPP2R5	http://www.genome.jp/dbget-bin/www_bget?ko:K11584	ko03015(mRNA surveillance pathway)	*	*	*	*
TRINITY_DN40_c0_g1_i7	serine/threonine protein phosphatase 2A 57 kDa regulatory subunit B&apos; theta isoform-like [Asparagus officinalis]	GO:0019888(protein phosphatase regulator activity);GO:0007165(signal transduction);GO:0000159(protein phosphatase type 2A complex);GO:0072542(protein phosphatase activator activity);GO:0006470(protein dephosphorylation);GO:0031952(regulation of protein autophosphorylation);GO:0005829(cytosol);GO:0005634(nucleus)	K11584	PPP2R5	http://www.genome.jp/dbget-bin/www_bget?ko:K11584	ko03015(mRNA surveillance pathway)	KOG2085	Serine/threonine protein phosphatase 2A, regulatory subunit	sp|Q9LU89|2A5N_ARATH	Serine/threonine protein phosphatase 2A 59 kDa regulatory subunit B&apos; eta isoform OS=Arabidopsis thaliana OX=3702 GN=B&apos;ETA PE=1 SV=1
TRINITY_DN40_c0_g1_i1	serine/threonine protein phosphatase 2A 57 kDa regulatory subunit B&apos; theta isoform-like [Asparagus officinalis]	GO:0019888(protein phosphatase regulator activity);GO:0007165(signal transduction);GO:0000159(protein phosphatase type 2A complex);GO:0072542(protein phosphatase activator activity);GO:0006470(protein dephosphorylation);GO:0031952(regulation of protein autophosphorylation);GO:0005829(cytosol);GO:0005634(nucleus)	K11584	PPP2R5	http://www.genome.jp/dbget-bin/www_bget?ko:K11584	ko03015(mRNA surveillance pathway)	KOG2085	Serine/threonine protein phosphatase 2A, regulatory subunit	sp|Q9LU89|2A5N_ARATH	Serine/threonine protein phosphatase 2A 59 kDa regulatory subunit B&apos; eta isoform OS=Arabidopsis thaliana OX=3702 GN=B&apos;ETA PE=1 SV=1
TRINITY_DN40_c0_g1_i2	serine/threonine protein phosphatase 2A 57 kDa regulatory subunit B&apos; theta isoform-like [Asparagus officinalis]	GO:0072542(protein phosphatase activator activity);GO:0006470(protein dephosphorylation);GO:0031952(regulation of protein autophosphorylation);GO:0007165(signal transduction);GO:0005829(cytosol);GO:0005634(nucleus);GO:0000159(protein phosphatase type 2A complex);GO:0019888(protein phosphatase regulator activity)	K11584	PPP2R5	http://www.genome.jp/dbget-bin/www_bget?ko:K11584	ko03015(mRNA surveillance pathway)	KOG2085	Serine/threonine protein phosphatase 2A, regulatory subunit	sp|Q9LU89|2A5N_ARATH	Serine/threonine protein phosphatase 2A 59 kDa regulatory subunit B&apos; eta isoform OS=Arabidopsis thaliana OX=3702 GN=B&apos;ETA PE=1 SV=1
TRINITY_DN40_c0_g1_i3	serine/threonine protein phosphatase 2A 57 kDa regulatory subunit B&apos; theta isoform-like [Asparagus officinalis]	GO:0072542(protein phosphatase activator activity);GO:0006470(protein dephosphorylation);GO:0031952(regulation of protein autophosphorylation);GO:0007165(signal transduction);GO:0005829(cytosol);GO:0005634(nucleus);GO:0000159(protein phosphatase type 2A complex)	K11584	PPP2R5	http://www.genome.jp/dbget-bin/www_bget?ko:K11584	ko03015(mRNA surveillance pathway)	KOG2085	Serine/threonine protein phosphatase 2A, regulatory subunit	sp|Q8RW96|2A5G_ARATH	Serine/threonine protein phosphatase 2A 59 kDa regulatory subunit B&apos; gamma isoform OS=Arabidopsis thaliana OX=3702 GN=B&apos;GAMMA PE=1 SV=2
TRINITY_DN40_c0_g1_i8	serine/threonine protein phosphatase 2A 57 kDa regulatory subunit B&apos; theta isoform-like [Asparagus officinalis]	GO:0072542(protein phosphatase activator activity);GO:0006470(protein dephosphorylation);GO:0031952(regulation of protein autophosphorylation);GO:0007165(signal transduction);GO:0005829(cytosol);GO:0005634(nucleus);GO:0000159(protein phosphatase type 2A complex)	K11584	PPP2R5	http://www.genome.jp/dbget-bin/www_bget?ko:K11584	ko03015(mRNA surveillance pathway)	KOG2085	Serine/threonine protein phosphatase 2A, regulatory subunit	sp|Q8RW96|2A5G_ARATH	Serine/threonine protein phosphatase 2A 59 kDa regulatory subunit B&apos; gamma isoform OS=Arabidopsis thaliana OX=3702 GN=B&apos;GAMMA PE=1 SV=2
TRINITY_DN40_c0_g1_i9	serine/threonine protein phosphatase 2A 57 kDa regulatory subunit B&apos; theta isoform-like [Asparagus officinalis]	GO:0072542(protein phosphatase activator activity);GO:0006470(protein dephosphorylation);GO:0031952(regulation of protein autophosphorylation);GO:0007165(signal transduction);GO:0005829(cytosol);GO:0005634(nucleus);GO:0000159(protein phosphatase type 2A complex);GO:0019888(protein phosphatase regulator activity)	K11584	PPP2R5	http://www.genome.jp/dbget-bin/www_bget?ko:K11584	ko03015(mRNA surveillance pathway)	KOG2085	Serine/threonine protein phosphatase 2A, regulatory subunit	sp|Q9LU89|2A5N_ARATH	Serine/threonine protein phosphatase 2A 59 kDa regulatory subunit B&apos; eta isoform OS=Arabidopsis thaliana OX=3702 GN=B&apos;ETA PE=1 SV=1
TRINITY_DN94_c0_g1_i1	FRIGIDA-like protein 3 [Asparagus officinalis]	GO:0030154(cell differentiation);GO:0009908(flower development)	*	*	*	*	*	*	sp|Q67ZB3|FRL3_ARATH	FRIGIDA-like protein 3 OS=Arabidopsis thaliana OX=3702 GN=FRL3 PE=1 SV=1
TRINITY_DN19_c0_g1_i1	*	*	*	*	*	*	*	*	*	*
TRINITY_DN68_c0_g1_i1	uncharacterized protein A4U43_C09F5640 [Asparagus officinalis]	GO:0016787(hydrolase activity);GO:0019904(protein domain specific binding);GO:0046685(response to arsenic-containing substance)	*	*	*	*	*	*	*	*
TRINITY_DN68_c0_g1_i2	uncharacterized protein A4U43_C09F5640 [Asparagus officinalis]	*	*	*	*	*	*	*	*	*
TRINITY_DN68_c0_g2_i1	uncharacterized protein LOC105055396 [Elaeis guineensis]	GO:0019904(protein domain specific binding);GO:0046685(response to arsenic-containing substance)	*	*	*	*	*	*	*	*
TRINITY_DN68_c0_g2_i3	uncharacterized protein LOC105055396 [Elaeis guineensis]	GO:0019904(protein domain specific binding);GO:0046685(response to arsenic-containing substance)	*	*	*	*	*	*	*	*
TRINITY_DN68_c0_g2_i2	serine protease SPPA, chloroplastic [Asparagus officinalis]	GO:0008233(peptidase activity);GO:0006465(signal peptide processing);GO:0016021(integral component of membrane)	K04773	sppA	http://www.genome.jp/dbget-bin/www_bget?ko:K04773	*	*	*	sp|Q9C9C0|SPPA1_ARATH	Serine protease SPPA, chloroplastic OS=Arabidopsis thaliana OX=3702 GN=SPPA PE=2 SV=1
TRINITY_DN68_c0_g3_i1	uncharacterized protein A4U43_C09F5640 [Asparagus officinalis]	GO:0019904(protein domain specific binding);GO:0046685(response to arsenic-containing substance)	*	*	*	*	*	*	*	*
TRINITY_DN83_c0_g1_i4	PREDICTED: eukaryotic translation initiation factor NCBP [Vitis vinifera]	GO:0000340(RNA 7-methylguanosine cap binding);GO:0003743(translation initiation factor activity);GO:0016281(eukaryotic translation initiation factor 4F complex);GO:0005737(cytoplasm)	K03259	EIF4E	http://www.genome.jp/dbget-bin/www_bget?ko:K03259	*	KOG1669	Predicted mRNA cap-binding protein related to eIF-4E	sp|Q9FK59|IF4E5_ARATH	Eukaryotic translation initiation factor NCBP OS=Arabidopsis thaliana OX=3702 GN=NCBP PE=1 SV=1
TRINITY_DN83_c0_g1_i5	Eukaryotic translation initiation factor NCBP [Hibiscus syriacus]	GO:0003743(translation initiation factor activity);GO:0005737(cytoplasm);GO:0000340(RNA 7-methylguanosine cap binding);GO:0016281(eukaryotic translation initiation factor 4F complex)	K03259	EIF4E	http://www.genome.jp/dbget-bin/www_bget?ko:K03259	*	KOG1670	Translation initiation factor 4F, cap-binding subunit (eIF-4E) and related cap-binding proteins	sp|Q10NQ9|IF4E3_ORYSJ	Eukaryotic translation initiation factor NCBP OS=Oryza sativa subsp. japonica OX=39947 GN=NCBP PE=2 SV=1
TRINITY_DN83_c0_g1_i6	Eukaryotic translation initiation factor NCBP [Hibiscus syriacus]	GO:0003743(translation initiation factor activity);GO:0005737(cytoplasm);GO:0000340(RNA 7-methylguanosine cap binding);GO:0016281(eukaryotic translation initiation factor 4F complex)	K03259	EIF4E	http://www.genome.jp/dbget-bin/www_bget?ko:K03259	*	KOG1670	Translation initiation factor 4F, cap-binding subunit (eIF-4E) and related cap-binding proteins	sp|Q9FK59|IF4E5_ARATH	Eukaryotic translation initiation factor NCBP OS=Arabidopsis thaliana OX=3702 GN=NCBP PE=1 SV=1
TRINITY_DN83_c0_g1_i7	hypothetical protein PHAVU_004G080900g [Phaseolus vulgaris]	GO:0003743(translation initiation factor activity);GO:0005737(cytoplasm)	K03259	EIF4E	http://www.genome.jp/dbget-bin/www_bget?ko:K03259	*	KOG1670	Translation initiation factor 4F, cap-binding subunit (eIF-4E) and related cap-binding proteins	sp|Q10NQ9|IF4E3_ORYSJ	Eukaryotic translation initiation factor NCBP OS=Oryza sativa subsp. japonica OX=39947 GN=NCBP PE=2 SV=1
TRINITY_DN83_c0_g1_i1	hypothetical protein PHAVU_004G080900g [Phaseolus vulgaris]	GO:0003743(translation initiation factor activity);GO:0005737(cytoplasm)	K03259	EIF4E	http://www.genome.jp/dbget-bin/www_bget?ko:K03259	*	KOG1669	Predicted mRNA cap-binding protein related to eIF-4E	sp|Q10NQ9|IF4E3_ORYSJ	Eukaryotic translation initiation factor NCBP OS=Oryza sativa subsp. japonica OX=39947 GN=NCBP PE=2 SV=1
TRINITY_DN83_c0_g1_i2	Eukaryotic translation initiation factor NCBP [Hibiscus syriacus]	GO:0003743(translation initiation factor activity);GO:0005737(cytoplasm);GO:0000340(RNA 7-methylguanosine cap binding);GO:0016281(eukaryotic translation initiation factor 4F complex)	K03259	EIF4E	http://www.genome.jp/dbget-bin/www_bget?ko:K03259	*	KOG1670	Translation initiation factor 4F, cap-binding subunit (eIF-4E) and related cap-binding proteins	sp|Q10NQ9|IF4E3_ORYSJ	Eukaryotic translation initiation factor NCBP OS=Oryza sativa subsp. japonica OX=39947 GN=NCBP PE=2 SV=1
TRINITY_DN98_c1_g1_i1	PREDICTED: probable aquaporin TIP2-2 isoform X1 [Tarenaya hassleriana]	*	K09873	TIP	http://www.genome.jp/dbget-bin/www_bget?ko:K09873	*	*	*	sp|Q41975|TIP22_ARATH	Probable aquaporin TIP2-2 OS=Arabidopsis thaliana OX=3702 GN=TIP2-2 PE=1 SV=2
TRINITY_DN98_c0_g1_i1	probable aquaporin TIP2-2 [Phoenix dactylifera]	GO:0015250(water channel activity);GO:0016021(integral component of membrane);GO:0015267(channel activity)	K09873	TIP	http://www.genome.jp/dbget-bin/www_bget?ko:K09873	*	KOG0223	Aquaporin (major intrinsic protein family)	sp|Q5Z6F0|TIP22_ORYSJ	Probable aquaporin TIP2-2 OS=Oryza sativa subsp. japonica OX=39947 GN=TIP2-2 PE=2 SV=1
TRINITY_DN98_c0_g1_i2	probable aquaporin TIP2-2 [Phoenix dactylifera]	GO:0015250(water channel activity);GO:0016021(integral component of membrane);GO:0015267(channel activity)	K09873	TIP	http://www.genome.jp/dbget-bin/www_bget?ko:K09873	*	KOG0223	Aquaporin (major intrinsic protein family)	sp|Q5Z6F0|TIP22_ORYSJ	Probable aquaporin TIP2-2 OS=Oryza sativa subsp. japonica OX=39947 GN=TIP2-2 PE=2 SV=1
TRINITY_DN98_c0_g1_i3	probable aquaporin TIP2-2 [Elaeis guineensis]	GO:0015250(water channel activity);GO:0016021(integral component of membrane)	K09873	TIP	http://www.genome.jp/dbget-bin/www_bget?ko:K09873	*	KOG0223	Aquaporin (major intrinsic protein family)	sp|Q5Z6F0|TIP22_ORYSJ	Probable aquaporin TIP2-2 OS=Oryza sativa subsp. japonica OX=39947 GN=TIP2-2 PE=2 SV=1
TRINITY_DN7_c3_g1_i2	pyridoxine/pyridoxamine 5&apos;-phosphate oxidase 1, chloroplastic isoform X1 [Asparagus officinalis]	*	K17759	AIBP, nnrE	http://www.genome.jp/dbget-bin/www_bget?ko:K17759	*	KOG2586	Pyridoxamine-phosphate oxidase	sp|Q9LTX3|PPOX1_ARATH	Pyridoxine/pyridoxamine 5&apos;-phosphate oxidase 1, chloroplastic OS=Arabidopsis thaliana OX=3702 GN=PPOX1 PE=1 SV=1
TRINITY_DN7_c3_g1_i1	pyridoxine/pyridoxamine 5&apos;-phosphate oxidase 1, chloroplastic isoform X1 [Asparagus officinalis]	GO:0010181(FMN binding);GO:0046872(metal ion binding);GO:0052856(NADHX epimerase activity);GO:0052857(NADPHX epimerase activity);GO:0004733(pyridoxamine-phosphate oxidase activity);GO:0008615(pyridoxine biosynthetic process);GO:0006734(NADH metabolic process);GO:0006739(NADP metabolic process);GO:0009507(chloroplast);GO:0005829(cytosol);GO:0005739(mitochondrion)	K17759	AIBP, nnrE	http://www.genome.jp/dbget-bin/www_bget?ko:K17759	*	KOG2586	Pyridoxamine-phosphate oxidase	sp|Q9LTX3|PPOX1_ARATH	Pyridoxine/pyridoxamine 5&apos;-phosphate oxidase 1, chloroplastic OS=Arabidopsis thaliana OX=3702 GN=PPOX1 PE=1 SV=1
TRINITY_DN7_c1_g2_i1	pectin acetylesterase 7-like [Asparagus officinalis]	GO:0052689(carboxylic ester hydrolase activity);GO:0052793(pectin acetylesterase activity);GO:0071555(cell wall organization);GO:0005576(extracellular region);GO:0009505(plant-type cell wall)	K19882	NOTUM	http://www.genome.jp/dbget-bin/www_bget?ko:K19882	*	*	*	sp|Q940J8|PAE7_ARATH	Pectin acetylesterase 7 OS=Arabidopsis thaliana OX=3702 GN=PAE7 PE=2 SV=1
TRINITY_DN7_c1_g2_i2	pectin acetylesterase 7-like [Asparagus officinalis]	GO:0052689(carboxylic ester hydrolase activity);GO:0052793(pectin acetylesterase activity);GO:0071555(cell wall organization);GO:0005576(extracellular region);GO:0009505(plant-type cell wall)	K19882	NOTUM	http://www.genome.jp/dbget-bin/www_bget?ko:K19882	*	*	*	sp|Q940J8|PAE7_ARATH	Pectin acetylesterase 7 OS=Arabidopsis thaliana OX=3702 GN=PAE7 PE=2 SV=1
TRINITY_DN7_c1_g1_i5	two-component response regulator-like PRR95 [Asparagus officinalis]	GO:0000160(phosphorelay signal transduction system);GO:0005634(nucleus)	K12130	PRR5	http://www.genome.jp/dbget-bin/www_bget?ko:K12130	ko04712(Circadian rhythm - plant)	*	*	sp|Q689G6|PRR95_ORYSJ	Two-component response regulator-like PRR95 OS=Oryza sativa subsp. japonica OX=39947 GN=PRR95 PE=2 SV=1
TRINITY_DN7_c1_g1_i1	two-component response regulator-like PRR95 [Asparagus officinalis]	GO:0000160(phosphorelay signal transduction system);GO:0005634(nucleus)	K12130	PRR5	http://www.genome.jp/dbget-bin/www_bget?ko:K12130	ko04712(Circadian rhythm - plant)	*	*	sp|Q689G6|PRR95_ORYSJ	Two-component response regulator-like PRR95 OS=Oryza sativa subsp. japonica OX=39947 GN=PRR95 PE=2 SV=1
TRINITY_DN7_c1_g1_i3	two-component response regulator-like PRR95 [Asparagus officinalis]	GO:0000160(phosphorelay signal transduction system);GO:0005634(nucleus)	K12130	PRR5	http://www.genome.jp/dbget-bin/www_bget?ko:K12130	ko04712(Circadian rhythm - plant)	*	*	sp|Q689G6|PRR95_ORYSJ	Two-component response regulator-like PRR95 OS=Oryza sativa subsp. japonica OX=39947 GN=PRR95 PE=2 SV=1
TRINITY_DN7_c1_g1_i2	two-component response regulator-like PRR95 [Asparagus officinalis]	GO:0000160(phosphorelay signal transduction system);GO:0005634(nucleus)	K12130	PRR5	http://www.genome.jp/dbget-bin/www_bget?ko:K12130	ko04712(Circadian rhythm - plant)	*	*	sp|Q689G6|PRR95_ORYSJ	Two-component response regulator-like PRR95 OS=Oryza sativa subsp. japonica OX=39947 GN=PRR95 PE=2 SV=1
TRINITY_DN7_c0_g1_i4	uncharacterized protein LOC109823380 [Asparagus officinalis]	*	*	*	*	*	*	*	sp|P37707|B2_DAUCA	B2 protein OS=Daucus carota OX=4039 PE=2 SV=1
TRINITY_DN7_c0_g1_i1	uncharacterized protein LOC109823380 [Asparagus officinalis]	*	*	*	*	*	*	*	sp|C6TAQ0|NRPB_SOYBN	DCD domain-containing protein NRP-B OS=Glycine max OX=3847 GN=NRP-B PE=2 SV=1
TRINITY_DN7_c0_g1_i2	uncharacterized protein LOC109823380 [Asparagus officinalis]	*	*	*	*	*	*	*	sp|C6TAQ0|NRPB_SOYBN	DCD domain-containing protein NRP-B OS=Glycine max OX=3847 GN=NRP-B PE=2 SV=1
TRINITY_DN7_c0_g1_i3	uncharacterized protein LOC109823380 [Asparagus officinalis]	*	*	*	*	*	*	*	sp|P37707|B2_DAUCA	B2 protein OS=Daucus carota OX=4039 PE=2 SV=1
TRINITY_DN60_c0_g1_i4	ATG8-interacting protein 1-like isoform X1 [Asparagus officinalis]	GO:0016021(integral component of membrane);GO:0043231(intracellular membrane-bounded organelle)	*	*	*	*	*	*	sp|O82775|ATI1_ARATH	ATG8-interacting protein 1 OS=Arabidopsis thaliana OX=3702 GN=ATI1 PE=1 SV=2
TRINITY_DN60_c0_g1_i5	ATG8-interacting protein 1-like isoform X1 [Asparagus officinalis]	GO:0016021(integral component of membrane);GO:0043231(intracellular membrane-bounded organelle)	*	*	*	*	*	*	sp|O82775|ATI1_ARATH	ATG8-interacting protein 1 OS=Arabidopsis thaliana OX=3702 GN=ATI1 PE=1 SV=2
TRINITY_DN60_c0_g1_i7	ATG8-interacting protein 1-like isoform X1 [Asparagus officinalis]	GO:0016021(integral component of membrane);GO:0043231(intracellular membrane-bounded organelle)	*	*	*	*	*	*	sp|O82775|ATI1_ARATH	ATG8-interacting protein 1 OS=Arabidopsis thaliana OX=3702 GN=ATI1 PE=1 SV=2
TRINITY_DN60_c0_g1_i3	ATG8-interacting protein 1-like isoform X1 [Asparagus officinalis]	GO:0016021(integral component of membrane);GO:0043231(intracellular membrane-bounded organelle)	*	*	*	*	*	*	sp|Q8VY98|ATI2_ARATH	ATG8-interacting protein 2 OS=Arabidopsis thaliana OX=3702 GN=ATI2 PE=1 SV=1
TRINITY_DN60_c0_g1_i8	ATG8-interacting protein 1-like isoform X1 [Asparagus officinalis]	GO:0016021(integral component of membrane);GO:0043231(intracellular membrane-bounded organelle)	*	*	*	*	*	*	sp|O82775|ATI1_ARATH	ATG8-interacting protein 1 OS=Arabidopsis thaliana OX=3702 GN=ATI1 PE=1 SV=2
TRINITY_DN63_c0_g1_i4	PREDICTED: mitochondrial phosphate carrier protein 3, mitochondrial isoform X2 [Vitis vinifera]	GO:0005315(inorganic phosphate transmembrane transporter activity);GO:0035435(phosphate ion transmembrane transport);GO:0031305(integral component of mitochondrial inner membrane);GO:0016021(integral component of membrane)	K15102	SLC25A3, PHC, PIC	http://www.genome.jp/dbget-bin/www_bget?ko:K15102	*	KOG0767	Mitochondrial phosphate carrier protein	sp|Q9FMU6|MPCP3_ARATH	Mitochondrial phosphate carrier protein 3, mitochondrial OS=Arabidopsis thaliana OX=3702 GN=MPT3 PE=1 SV=1
TRINITY_DN63_c0_g1_i5	LOW QUALITY PROTEIN: mitochondrial phosphate carrier protein 3, mitochondrial-like [Asparagus officinalis]	GO:0005315(inorganic phosphate transmembrane transporter activity);GO:0035435(phosphate ion transmembrane transport);GO:0031305(integral component of mitochondrial inner membrane)	K15102	SLC25A3, PHC, PIC	http://www.genome.jp/dbget-bin/www_bget?ko:K15102	*	KOG0767	Mitochondrial phosphate carrier protein	sp|Q9FMU6|MPCP3_ARATH	Mitochondrial phosphate carrier protein 3, mitochondrial OS=Arabidopsis thaliana OX=3702 GN=MPT3 PE=1 SV=1
TRINITY_DN63_c0_g1_i6	LOW QUALITY PROTEIN: mitochondrial phosphate carrier protein 3, mitochondrial-like [Asparagus officinalis]	GO:0005315(inorganic phosphate transmembrane transporter activity);GO:0035435(phosphate ion transmembrane transport);GO:0031305(integral component of mitochondrial inner membrane)	K15102	SLC25A3, PHC, PIC	http://www.genome.jp/dbget-bin/www_bget?ko:K15102	*	KOG0764	Mitochondrial FAD carrier protein	sp|Q9FMU6|MPCP3_ARATH	Mitochondrial phosphate carrier protein 3, mitochondrial OS=Arabidopsis thaliana OX=3702 GN=MPT3 PE=1 SV=1
TRINITY_DN63_c0_g1_i7	PREDICTED: mitochondrial phosphate carrier protein 3, mitochondrial isoform X1 [Vitis vinifera]	GO:0005315(inorganic phosphate transmembrane transporter activity);GO:0035435(phosphate ion transmembrane transport);GO:0031305(integral component of mitochondrial inner membrane);GO:0016021(integral component of membrane)	K15102	SLC25A3, PHC, PIC	http://www.genome.jp/dbget-bin/www_bget?ko:K15102	*	KOG0764	Mitochondrial FAD carrier protein	sp|Q9FMU6|MPCP3_ARATH	Mitochondrial phosphate carrier protein 3, mitochondrial OS=Arabidopsis thaliana OX=3702 GN=MPT3 PE=1 SV=1
TRINITY_DN63_c0_g1_i1	LOW QUALITY PROTEIN: mitochondrial phosphate carrier protein 3, mitochondrial-like [Asparagus officinalis]	GO:0005315(inorganic phosphate transmembrane transporter activity);GO:0035435(phosphate ion transmembrane transport);GO:0031305(integral component of mitochondrial inner membrane)	K15102	SLC25A3, PHC, PIC	http://www.genome.jp/dbget-bin/www_bget?ko:K15102	*	KOG0767	Mitochondrial phosphate carrier protein	sp|Q9FMU6|MPCP3_ARATH	Mitochondrial phosphate carrier protein 3, mitochondrial OS=Arabidopsis thaliana OX=3702 GN=MPT3 PE=1 SV=1
TRINITY_DN63_c0_g1_i2	PREDICTED: mitochondrial phosphate carrier protein 3, mitochondrial isoform X1 [Vitis vinifera]	GO:0005315(inorganic phosphate transmembrane transporter activity);GO:0035435(phosphate ion transmembrane transport);GO:0031305(integral component of mitochondrial inner membrane)	K15102	SLC25A3, PHC, PIC	http://www.genome.jp/dbget-bin/www_bget?ko:K15102	*	KOG0767	Mitochondrial phosphate carrier protein	sp|Q9FMU6|MPCP3_ARATH	Mitochondrial phosphate carrier protein 3, mitochondrial OS=Arabidopsis thaliana OX=3702 GN=MPT3 PE=1 SV=1
TRINITY_DN63_c0_g1_i8	LOW QUALITY PROTEIN: mitochondrial phosphate carrier protein 3, mitochondrial-like [Asparagus officinalis]	GO:0005315(inorganic phosphate transmembrane transporter activity);GO:0035435(phosphate ion transmembrane transport);GO:0031305(integral component of mitochondrial inner membrane)	K15102	SLC25A3, PHC, PIC	http://www.genome.jp/dbget-bin/www_bget?ko:K15102	*	KOG0767	Mitochondrial phosphate carrier protein	sp|Q9FMU6|MPCP3_ARATH	Mitochondrial phosphate carrier protein 3, mitochondrial OS=Arabidopsis thaliana OX=3702 GN=MPT3 PE=1 SV=1
TRINITY_DN63_c0_g1_i9	LOW QUALITY PROTEIN: mitochondrial phosphate carrier protein 3, mitochondrial-like [Asparagus officinalis]	GO:0005315(inorganic phosphate transmembrane transporter activity);GO:0035435(phosphate ion transmembrane transport);GO:0031305(integral component of mitochondrial inner membrane)	K15102	SLC25A3, PHC, PIC	http://www.genome.jp/dbget-bin/www_bget?ko:K15102	*	KOG0764	Mitochondrial FAD carrier protein	sp|Q9FMU6|MPCP3_ARATH	Mitochondrial phosphate carrier protein 3, mitochondrial OS=Arabidopsis thaliana OX=3702 GN=MPT3 PE=1 SV=1
TRINITY_DN63_c0_g1_i10	LOW QUALITY PROTEIN: mitochondrial phosphate carrier protein 3, mitochondrial-like [Asparagus officinalis]	GO:0005315(inorganic phosphate transmembrane transporter activity);GO:0035435(phosphate ion transmembrane transport);GO:0031305(integral component of mitochondrial inner membrane)	K15102	SLC25A3, PHC, PIC	http://www.genome.jp/dbget-bin/www_bget?ko:K15102	*	KOG0767	Mitochondrial phosphate carrier protein	sp|Q9FMU6|MPCP3_ARATH	Mitochondrial phosphate carrier protein 3, mitochondrial OS=Arabidopsis thaliana OX=3702 GN=MPT3 PE=1 SV=1
TRINITY_DN35_c1_g1_i1	*	*	*	*	*	*	*	*	*	*
TRINITY_DN35_c0_g1_i4	eukaryotic peptide chain release factor subunit 1-3 [Asparagus officinalis]	GO:0003747(translation release factor activity);GO:1990825(sequence-specific mRNA binding);GO:0016149(translation release factor activity, codon specific);GO:0002184(cytoplasmic translational termination);GO:0005829(cytosol);GO:0018444(translation release factor complex)	K03265	ETF1, ERF1	http://www.genome.jp/dbget-bin/www_bget?ko:K03265	ko03015(mRNA surveillance pathway)	KOG0688	Peptide chain release factor 1 (eRF1)	sp|P35614|ERF1Z_ARATH	Eukaryotic peptide chain release factor subunit 1-3 OS=Arabidopsis thaliana OX=3702 GN=ERF1-3 PE=1 SV=1
TRINITY_DN35_c0_g1_i5	eukaryotic peptide chain release factor subunit 1-3-like [Asparagus officinalis]	GO:0003747(translation release factor activity);GO:1990825(sequence-specific mRNA binding);GO:0016149(translation release factor activity, codon specific);GO:0002184(cytoplasmic translational termination);GO:0005829(cytosol);GO:0018444(translation release factor complex)	K03265	ETF1, ERF1	http://www.genome.jp/dbget-bin/www_bget?ko:K03265	ko03015(mRNA surveillance pathway)	KOG0688	Peptide chain release factor 1 (eRF1)	sp|P35614|ERF1Z_ARATH	Eukaryotic peptide chain release factor subunit 1-3 OS=Arabidopsis thaliana OX=3702 GN=ERF1-3 PE=1 SV=1
TRINITY_DN35_c0_g1_i6	eukaryotic peptide chain release factor subunit 1-3-like [Asparagus officinalis]	GO:0003747(translation release factor activity);GO:1990825(sequence-specific mRNA binding);GO:0016149(translation release factor activity, codon specific);GO:0002184(cytoplasmic translational termination);GO:0005829(cytosol);GO:0018444(translation release factor complex)	K03265	ETF1, ERF1	http://www.genome.jp/dbget-bin/www_bget?ko:K03265	ko03015(mRNA surveillance pathway)	KOG0688	Peptide chain release factor 1 (eRF1)	sp|P35614|ERF1Z_ARATH	Eukaryotic peptide chain release factor subunit 1-3 OS=Arabidopsis thaliana OX=3702 GN=ERF1-3 PE=1 SV=1
TRINITY_DN35_c0_g1_i1	eukaryotic peptide chain release factor subunit 1-3-like [Asparagus officinalis]	GO:0003747(translation release factor activity);GO:1990825(sequence-specific mRNA binding);GO:0016149(translation release factor activity, codon specific);GO:0002184(cytoplasmic translational termination);GO:0005829(cytosol);GO:0018444(translation release factor complex)	K03265	ETF1, ERF1	http://www.genome.jp/dbget-bin/www_bget?ko:K03265	ko03015(mRNA surveillance pathway)	KOG0688	Peptide chain release factor 1 (eRF1)	sp|P35614|ERF1Z_ARATH	Eukaryotic peptide chain release factor subunit 1-3 OS=Arabidopsis thaliana OX=3702 GN=ERF1-3 PE=1 SV=1
TRINITY_DN35_c0_g1_i2	eukaryotic peptide chain release factor subunit 1-3-like [Asparagus officinalis]	GO:0003747(translation release factor activity);GO:1990825(sequence-specific mRNA binding);GO:0016149(translation release factor activity, codon specific);GO:0002184(cytoplasmic translational termination);GO:0005829(cytosol);GO:0018444(translation release factor complex)	K03265	ETF1, ERF1	http://www.genome.jp/dbget-bin/www_bget?ko:K03265	ko03015(mRNA surveillance pathway)	KOG0688	Peptide chain release factor 1 (eRF1)	sp|P35614|ERF1Z_ARATH	Eukaryotic peptide chain release factor subunit 1-3 OS=Arabidopsis thaliana OX=3702 GN=ERF1-3 PE=1 SV=1
TRINITY_DN35_c0_g1_i3	eukaryotic peptide chain release factor subunit 1-3 [Asparagus officinalis]	GO:0003747(translation release factor activity);GO:1990825(sequence-specific mRNA binding);GO:0016149(translation release factor activity, codon specific);GO:0002184(cytoplasmic translational termination);GO:0005829(cytosol);GO:0018444(translation release factor complex)	K03265	ETF1, ERF1	http://www.genome.jp/dbget-bin/www_bget?ko:K03265	ko03015(mRNA surveillance pathway)	KOG0688	Peptide chain release factor 1 (eRF1)	sp|P35614|ERF1Z_ARATH	Eukaryotic peptide chain release factor subunit 1-3 OS=Arabidopsis thaliana OX=3702 GN=ERF1-3 PE=1 SV=1
TRINITY_DN35_c0_g1_i8	eukaryotic peptide chain release factor subunit 1-3-like [Asparagus officinalis]	GO:0003747(translation release factor activity);GO:1990825(sequence-specific mRNA binding);GO:0016149(translation release factor activity, codon specific);GO:0002184(cytoplasmic translational termination);GO:0005829(cytosol);GO:0018444(translation release factor complex)	K03265	ETF1, ERF1	http://www.genome.jp/dbget-bin/www_bget?ko:K03265	ko03015(mRNA surveillance pathway)	KOG0688	Peptide chain release factor 1 (eRF1)	sp|P35614|ERF1Z_ARATH	Eukaryotic peptide chain release factor subunit 1-3 OS=Arabidopsis thaliana OX=3702 GN=ERF1-3 PE=1 SV=1
TRINITY_DN35_c0_g1_i9	eukaryotic peptide chain release factor subunit 1-3-like [Asparagus officinalis]	GO:0003747(translation release factor activity);GO:1990825(sequence-specific mRNA binding);GO:0016149(translation release factor activity, codon specific);GO:0002184(cytoplasmic translational termination);GO:0005829(cytosol);GO:0018444(translation release factor complex)	K03265	ETF1, ERF1	http://www.genome.jp/dbget-bin/www_bget?ko:K03265	ko03015(mRNA surveillance pathway)	KOG0688	Peptide chain release factor 1 (eRF1)	sp|P35614|ERF1Z_ARATH	Eukaryotic peptide chain release factor subunit 1-3 OS=Arabidopsis thaliana OX=3702 GN=ERF1-3 PE=1 SV=1
TRINITY_DN16_c0_g1_i4	probable E3 ubiquitin ligase SUD1 [Asparagus officinalis]	GO:0016874(ligase activity);GO:0008270(zinc ion binding);GO:0030433(ubiquitin-dependent ERAD pathway);GO:0030176(integral component of endoplasmic reticulum membrane)	K10661	MARCH6, DOA10	http://www.genome.jp/dbget-bin/www_bget?ko:K10661	ko04141(Protein processing in endoplasmic reticulum)	KOG1609	Protein involved in mRNA turnover and stability	sp|F4JKK0|SUD1_ARATH	Probable E3 ubiquitin ligase SUD1 OS=Arabidopsis thaliana OX=3702 GN=SUD1 PE=1 SV=1
TRINITY_DN16_c0_g1_i1	probable E3 ubiquitin ligase SUD1 [Asparagus officinalis]	GO:0016874(ligase activity);GO:0008270(zinc ion binding);GO:0030433(ubiquitin-dependent ERAD pathway);GO:0030176(integral component of endoplasmic reticulum membrane)	K10661	MARCH6, DOA10	http://www.genome.jp/dbget-bin/www_bget?ko:K10661	ko04141(Protein processing in endoplasmic reticulum)	KOG1609	Protein involved in mRNA turnover and stability	sp|F4JKK0|SUD1_ARATH	Probable E3 ubiquitin ligase SUD1 OS=Arabidopsis thaliana OX=3702 GN=SUD1 PE=1 SV=1
TRINITY_DN16_c0_g1_i2	probable E3 ubiquitin ligase SUD1 [Asparagus officinalis]	GO:0016874(ligase activity);GO:0008270(zinc ion binding);GO:0030433(ubiquitin-dependent ERAD pathway);GO:0030176(integral component of endoplasmic reticulum membrane)	K10661	MARCH6, DOA10	http://www.genome.jp/dbget-bin/www_bget?ko:K10661	ko04141(Protein processing in endoplasmic reticulum)	KOG1609	Protein involved in mRNA turnover and stability	sp|F4JKK0|SUD1_ARATH	Probable E3 ubiquitin ligase SUD1 OS=Arabidopsis thaliana OX=3702 GN=SUD1 PE=1 SV=1
TRINITY_DN16_c0_g1_i3	probable E3 ubiquitin ligase SUD1 [Asparagus officinalis]	GO:0016874(ligase activity);GO:0008270(zinc ion binding);GO:0030433(ubiquitin-dependent ERAD pathway);GO:0030176(integral component of endoplasmic reticulum membrane)	K10661	MARCH6, DOA10	http://www.genome.jp/dbget-bin/www_bget?ko:K10661	ko04141(Protein processing in endoplasmic reticulum)	KOG1609	Protein involved in mRNA turnover and stability	sp|F4JKK0|SUD1_ARATH	Probable E3 ubiquitin ligase SUD1 OS=Arabidopsis thaliana OX=3702 GN=SUD1 PE=1 SV=1
TRINITY_DN34_c0_g1_i4	hypothetical protein C4D60_Mb06t34390 [Musa balbisiana]	*	*	*	*	*	*	*	*	*
TRINITY_DN34_c0_g1_i7	*	*	*	*	*	*	*	*	*	*
TRINITY_DN34_c0_g1_i1	hypothetical protein C4D60_Mb06t34390 [Musa balbisiana]	*	*	*	*	*	*	*	*	*
TRINITY_DN34_c0_g1_i8	hypothetical protein C4D60_Mb06t34390 [Musa balbisiana]	*	*	*	*	*	*	*	*	*
TRINITY_DN34_c0_g1_i9	hypothetical protein C4D60_Mb06t34390 [Musa balbisiana]	*	*	*	*	*	*	*	*	*
TRINITY_DN34_c0_g1_i10	uncharacterized protein LOC7481500 [Populus trichocarpa]	*	*	*	*	*	*	*	*	*
TRINITY_DN34_c0_g2_i1	hypothetical protein AXF42_Ash008227 [Apostasia shenzhenica]	*	*	*	*	*	*	*	*	*
TRINITY_DN34_c0_g2_i3	uncharacterized protein LOC109829789 isoform X2 [Asparagus officinalis]	*	*	*	*	*	*	*	*	*
TRINITY_DN34_c0_g2_i2	uncharacterized protein LOC109829789 isoform X2 [Asparagus officinalis]	*	*	*	*	*	*	*	*	*
TRINITY_DN34_c0_g2_i4	uncharacterized protein LOC109829789 isoform X2 [Asparagus officinalis]	*	*	*	*	*	*	*	*	*
TRINITY_DN97_c3_g1_i1	serine/threonine-protein phosphatase PP1-like isoform X1 [Asparagus officinalis]	GO:0046872(metal ion binding);GO:0004722(protein serine/threonine phosphatase activity);GO:0005737(cytoplasm);GO:0005634(nucleus)	K06269	PPP1C	http://www.genome.jp/dbget-bin/www_bget?ko:K06269	ko03015(mRNA surveillance pathway)	KOG0374	Serine/threonine specific protein phosphatase PP1, catalytic subunit	sp|O82734|PP18_ARATH	Serine/threonine-protein phosphatase PP1 isozyme 8 OS=Arabidopsis thaliana OX=3702 GN=TOPP8 PE=1 SV=3
TRINITY_DN97_c4_g1_i1	*	*	*	*	*	*	*	*	*	*
TRINITY_DN97_c4_g1_i2	*	*	*	*	*	*	*	*	*	*
TRINITY_DN97_c4_g1_i3	*	*	*	*	*	*	*	*	*	*
TRINITY_DN97_c4_g1_i4	*	*	*	*	*	*	*	*	*	*
TRINITY_DN97_c4_g1_i6	*	*	*	*	*	*	*	*	*	*
TRINITY_DN97_c4_g1_i7	*	*	*	*	*	*	*	*	*	*
TRINITY_DN97_c1_g1_i5	HSP70, partial [Agave sisalana]	*	K03283	HSPA1s	http://www.genome.jp/dbget-bin/www_bget?ko:K03283	ko04144(Endocytosis);ko04141(Protein processing in endoplasmic reticulum);ko03040(Spliceosome)	KOG0101	Molecular chaperones HSP70/HSC70, HSP70 superfamily	sp|Q02028|HSP7S_PEA	Stromal 70 kDa heat shock-related protein, chloroplastic OS=Pisum sativum OX=3888 GN=HSP70 PE=2 SV=1
TRINITY_DN97_c1_g1_i4	stromal 70 kDa heat shock-related protein, chloroplastic-like [Asparagus officinalis]	*	K03283	HSPA1s	http://www.genome.jp/dbget-bin/www_bget?ko:K03283	ko04144(Endocytosis);ko04141(Protein processing in endoplasmic reticulum);ko03040(Spliceosome)	*	*	sp|Q02028|HSP7S_PEA	Stromal 70 kDa heat shock-related protein, chloroplastic OS=Pisum sativum OX=3888 GN=HSP70 PE=2 SV=1
TRINITY_DN97_c1_g1_i7	stromal 70 kDa heat shock-related protein, chloroplastic-like [Asparagus officinalis]	*	K03283	HSPA1s	http://www.genome.jp/dbget-bin/www_bget?ko:K03283	ko04144(Endocytosis);ko04141(Protein processing in endoplasmic reticulum);ko03040(Spliceosome)	KOG0101	Molecular chaperones HSP70/HSC70, HSP70 superfamily	sp|Q02028|HSP7S_PEA	Stromal 70 kDa heat shock-related protein, chloroplastic OS=Pisum sativum OX=3888 GN=HSP70 PE=2 SV=1
TRINITY_DN97_c1_g1_i1	stromal 70 kDa heat shock-related protein, chloroplastic-like [Asparagus officinalis]	*	K03283	HSPA1s	http://www.genome.jp/dbget-bin/www_bget?ko:K03283	ko04144(Endocytosis);ko04141(Protein processing in endoplasmic reticulum);ko03040(Spliceosome)	*	*	sp|Q02028|HSP7S_PEA	Stromal 70 kDa heat shock-related protein, chloroplastic OS=Pisum sativum OX=3888 GN=HSP70 PE=2 SV=1
TRINITY_DN97_c1_g1_i3	stromal 70 kDa heat shock-related protein, chloroplastic-like [Asparagus officinalis]	GO:0032440(2-alkenal reductase [NAD);GO:0005524(ATP binding);GO:0016887(ATPase activity);GO:0042623(ATPase activity, coupled);GO:0031072(heat shock protein binding);GO:0051787(misfolded protein binding);GO:0044183(protein binding involved in protein folding);GO:0051082(unfolded protein binding);GO:0034620(cellular response to unfolded protein);GO:0051085(chaperone cofactor-dependent protein refol…	K03283	HSPA1s	http://www.genome.jp/dbget-bin/www_bget?ko:K03283	ko04144(Endocytosis);ko04141(Protein processing in endoplasmic reticulum);ko03040(Spliceosome)	KOG0100	Molecular chaperones GRP78/BiP/KAR2, HSP70 superfamily	sp|Q02028|HSP7S_PEA	Stromal 70 kDa heat shock-related protein, chloroplastic OS=Pisum sativum OX=3888 GN=HSP70 PE=2 SV=1
TRINITY_DN97_c0_g1_i4	stromal 70 kDa heat shock-related protein, chloroplastic-like [Asparagus officinalis]	GO:0032440(2-alkenal reductase [NAD);GO:0005524(ATP binding);GO:0016887(ATPase activity);GO:0042623(ATPase activity, coupled);GO:0031072(heat shock protein binding);GO:0051787(misfolded protein binding);GO:0044183(protein binding involved in protein folding);GO:0051082(unfolded protein binding);GO:0034620(cellular response to unfolded protein);GO:0051085(chaperone cofactor-dependent protein refol…	K03283	HSPA1s	http://www.genome.jp/dbget-bin/www_bget?ko:K03283	ko04144(Endocytosis);ko04141(Protein processing in endoplasmic reticulum);ko03040(Spliceosome)	KOG0100	Molecular chaperones GRP78/BiP/KAR2, HSP70 superfamily	sp|Q02028|HSP7S_PEA	Stromal 70 kDa heat shock-related protein, chloroplastic OS=Pisum sativum OX=3888 GN=HSP70 PE=2 SV=1
TRINITY_DN97_c0_g1_i1	stromal 70 kDa heat shock-related protein, chloroplastic-like [Asparagus officinalis]	GO:0032440(2-alkenal reductase [NAD);GO:0005524(ATP binding);GO:0016887(ATPase activity);GO:0042623(ATPase activity, coupled);GO:0031072(heat shock protein binding);GO:0051787(misfolded protein binding);GO:0044183(protein binding involved in protein folding);GO:0051082(unfolded protein binding);GO:0034620(cellular response to unfolded protein);GO:0051085(chaperone cofactor-dependent protein refol…	K03283	HSPA1s	http://www.genome.jp/dbget-bin/www_bget?ko:K03283	ko04144(Endocytosis);ko04141(Protein processing in endoplasmic reticulum);ko03040(Spliceosome)	KOG0102	Molecular chaperones mortalin/PBP74/GRP75, HSP70 superfamily	sp|Q02028|HSP7S_PEA	Stromal 70 kDa heat shock-related protein, chloroplastic OS=Pisum sativum OX=3888 GN=HSP70 PE=2 SV=1
TRINITY_DN97_c0_g1_i2	stromal 70 kDa heat shock-related protein, chloroplastic-like [Asparagus officinalis]	GO:0032440(2-alkenal reductase [NAD);GO:0005524(ATP binding);GO:0016887(ATPase activity);GO:0042623(ATPase activity, coupled);GO:0031072(heat shock protein binding);GO:0051787(misfolded protein binding);GO:0044183(protein binding involved in protein folding);GO:0051082(unfolded protein binding);GO:0034620(cellular response to unfolded protein);GO:0051085(chaperone cofactor-dependent protein refol…	K03283	HSPA1s	http://www.genome.jp/dbget-bin/www_bget?ko:K03283	ko04144(Endocytosis);ko04141(Protein processing in endoplasmic reticulum);ko03040(Spliceosome)	KOG0100	Molecular chaperones GRP78/BiP/KAR2, HSP70 superfamily	sp|Q02028|HSP7S_PEA	Stromal 70 kDa heat shock-related protein, chloroplastic OS=Pisum sativum OX=3888 GN=HSP70 PE=2 SV=1
TRINITY_DN97_c0_g1_i3	stromal 70 kDa heat shock-related protein, chloroplastic-like [Asparagus officinalis]	GO:0032440(2-alkenal reductase [NAD);GO:0005524(ATP binding);GO:0016887(ATPase activity);GO:0042623(ATPase activity, coupled);GO:0031072(heat shock protein binding);GO:0051787(misfolded protein binding);GO:0044183(protein binding involved in protein folding);GO:0051082(unfolded protein binding);GO:0034620(cellular response to unfolded protein);GO:0051085(chaperone cofactor-dependent protein refol…	K03283	HSPA1s	http://www.genome.jp/dbget-bin/www_bget?ko:K03283	ko04144(Endocytosis);ko04141(Protein processing in endoplasmic reticulum);ko03040(Spliceosome)	KOG0102	Molecular chaperones mortalin/PBP74/GRP75, HSP70 superfamily	sp|Q02028|HSP7S_PEA	Stromal 70 kDa heat shock-related protein, chloroplastic OS=Pisum sativum OX=3888 GN=HSP70 PE=2 SV=1
TRINITY_DN97_c0_g2_i1	PREDICTED: stromal 70 kDa heat shock-related protein, chloroplastic-like [Musa acuminata subsp. malaccensis]	GO:0005524(ATP binding);GO:0051082(unfolded protein binding);GO:0006457(protein folding)	K03283	HSPA1s	http://www.genome.jp/dbget-bin/www_bget?ko:K03283	ko04144(Endocytosis);ko04141(Protein processing in endoplasmic reticulum);ko03040(Spliceosome)	KOG0102	Molecular chaperones mortalin/PBP74/GRP75, HSP70 superfamily	sp|Q02028|HSP7S_PEA	Stromal 70 kDa heat shock-related protein, chloroplastic OS=Pisum sativum OX=3888 GN=HSP70 PE=2 SV=1
TRINITY_DN37_c0_g1_i4	MKI67 FHA domain-interacting nucleolar phosphoprotein-like [Asparagus officinalis]	GO:0003723(RNA binding)	K14838	NOP15	http://www.genome.jp/dbget-bin/www_bget?ko:K14838	*	KOG4208	Nucleolar RNA-binding protein NIFK	sp|Q9LU44|SF1_ARATH	Splicing factor-like protein 1 OS=Arabidopsis thaliana OX=3702 GN=SF1 PE=1 SV=1
TRINITY_DN37_c0_g1_i5	MKI67 FHA domain-interacting nucleolar phosphoprotein-like [Asparagus officinalis]	GO:0003723(RNA binding)	K14838	NOP15	http://www.genome.jp/dbget-bin/www_bget?ko:K14838	*	KOG4208	Nucleolar RNA-binding protein NIFK	sp|Q9LU44|SF1_ARATH	Splicing factor-like protein 1 OS=Arabidopsis thaliana OX=3702 GN=SF1 PE=1 SV=1
TRINITY_DN37_c0_g1_i7	MKI67 FHA domain-interacting nucleolar phosphoprotein-like [Asparagus officinalis]	GO:0003723(RNA binding)	K14838	NOP15	http://www.genome.jp/dbget-bin/www_bget?ko:K14838	*	KOG4208	Nucleolar RNA-binding protein NIFK	sp|Q8VY74|U1135_ARATH	U11/U12 small nuclear ribonucleoprotein 35 kDa protein OS=Arabidopsis thaliana OX=3702 GN=SNRNP35 PE=1 SV=1
TRINITY_DN37_c0_g1_i1	MKI67 FHA domain-interacting nucleolar phosphoprotein-like [Asparagus officinalis]	GO:0003723(RNA binding)	K14838	NOP15	http://www.genome.jp/dbget-bin/www_bget?ko:K14838	*	KOG4208	Nucleolar RNA-binding protein NIFK	sp|Q9LU44|SF1_ARATH	Splicing factor-like protein 1 OS=Arabidopsis thaliana OX=3702 GN=SF1 PE=1 SV=1
TRINITY_DN37_c0_g1_i2	MKI67 FHA domain-interacting nucleolar phosphoprotein-like [Asparagus officinalis]	GO:0003723(RNA binding)	K14838	NOP15	http://www.genome.jp/dbget-bin/www_bget?ko:K14838	*	KOG4208	Nucleolar RNA-binding protein NIFK	sp|Q9LU44|SF1_ARATH	Splicing factor-like protein 1 OS=Arabidopsis thaliana OX=3702 GN=SF1 PE=1 SV=1
TRINITY_DN37_c0_g1_i3	MKI67 FHA domain-interacting nucleolar phosphoprotein-like [Asparagus officinalis]	GO:0003723(RNA binding)	K14838	NOP15	http://www.genome.jp/dbget-bin/www_bget?ko:K14838	*	KOG4208	Nucleolar RNA-binding protein NIFK	sp|Q9LU44|SF1_ARATH	Splicing factor-like protein 1 OS=Arabidopsis thaliana OX=3702 GN=SF1 PE=1 SV=1
TRINITY_DN37_c0_g1_i8	MKI67 FHA domain-interacting nucleolar phosphoprotein-like [Asparagus officinalis]	GO:0003723(RNA binding)	K14838	NOP15	http://www.genome.jp/dbget-bin/www_bget?ko:K14838	*	KOG4208	Nucleolar RNA-binding protein NIFK	sp|Q9LU44|SF1_ARATH	Splicing factor-like protein 1 OS=Arabidopsis thaliana OX=3702 GN=SF1 PE=1 SV=1
TRINITY_DN37_c0_g1_i9	MKI67 FHA domain-interacting nucleolar phosphoprotein-like [Asparagus officinalis]	GO:0003723(RNA binding)	K14838	NOP15	http://www.genome.jp/dbget-bin/www_bget?ko:K14838	*	KOG4208	Nucleolar RNA-binding protein NIFK	sp|Q8VY74|U1135_ARATH	U11/U12 small nuclear ribonucleoprotein 35 kDa protein OS=Arabidopsis thaliana OX=3702 GN=SNRNP35 PE=1 SV=1
TRINITY_DN11_c0_g1_i4	chlorophyll a-b binding protein CP26, chloroplastic [Elaeis guineensis]	GO:0016168(chlorophyll binding);GO:0009765(photosynthesis, light harvesting);GO:0018298(protein-chromophore linkage);GO:0009535(chloroplast thylakoid membrane);GO:0016021(integral component of membrane);GO:0009522(photosystem I);GO:0009523(photosystem II);GO:0009768(photosynthesis, light harvesting in photosystem I);GO:0009416(response to light stimulus);GO:0010287(plastoglobule)	K08916	LHCB5	http://www.genome.jp/dbget-bin/www_bget?ko:K08916	ko00196(Photosynthesis - antenna proteins)	*	*	sp|Q9XF89|CB5_ARATH	Chlorophyll a-b binding protein CP26, chloroplastic OS=Arabidopsis thaliana OX=3702 GN=LHCB5 PE=1 SV=1
TRINITY_DN11_c0_g1_i5	chlorophyll a-b binding protein CP26, chloroplastic-like [Manihot esculenta]	GO:0016168(chlorophyll binding);GO:0009768(photosynthesis, light harvesting in photosystem I);GO:0018298(protein-chromophore linkage);GO:0009416(response to light stimulus);GO:0009535(chloroplast thylakoid membrane);GO:0016021(integral component of membrane);GO:0009522(photosystem I);GO:0009523(photosystem II);GO:0010287(plastoglobule);GO:0009765(photosynthesis, light harvesting)	K08916	LHCB5	http://www.genome.jp/dbget-bin/www_bget?ko:K08916	ko00196(Photosynthesis - antenna proteins)	*	*	sp|Q9XF89|CB5_ARATH	Chlorophyll a-b binding protein CP26, chloroplastic OS=Arabidopsis thaliana OX=3702 GN=LHCB5 PE=1 SV=1
TRINITY_DN11_c0_g1_i6	chlorophyll a-b binding protein CP26, chloroplastic [Asparagus officinalis]	GO:0016168(chlorophyll binding);GO:0009765(photosynthesis, light harvesting);GO:0018298(protein-chromophore linkage);GO:0009535(chloroplast thylakoid membrane);GO:0016021(integral component of membrane);GO:0009522(photosystem I);GO:0009523(photosystem II);GO:0009768(photosynthesis, light harvesting in photosystem I);GO:0009416(response to light stimulus);GO:0010287(plastoglobule)	K08916	LHCB5	http://www.genome.jp/dbget-bin/www_bget?ko:K08916	ko00196(Photosynthesis - antenna proteins)	*	*	sp|Q9XF89|CB5_ARATH	Chlorophyll a-b binding protein CP26, chloroplastic OS=Arabidopsis thaliana OX=3702 GN=LHCB5 PE=1 SV=1
TRINITY_DN11_c0_g1_i7	chlorophyll a-b binding protein CP26, chloroplastic [Asparagus officinalis]	GO:0016168(chlorophyll binding);GO:0009765(photosynthesis, light harvesting);GO:0018298(protein-chromophore linkage);GO:0009535(chloroplast thylakoid membrane);GO:0016021(integral component of membrane);GO:0009522(photosystem I);GO:0009523(photosystem II);GO:0009768(photosynthesis, light harvesting in photosystem I);GO:0009416(response to light stimulus);GO:0010287(plastoglobule)	K08916	LHCB5	http://www.genome.jp/dbget-bin/www_bget?ko:K08916	ko00196(Photosynthesis - antenna proteins)	*	*	sp|Q9XF89|CB5_ARATH	Chlorophyll a-b binding protein CP26, chloroplastic OS=Arabidopsis thaliana OX=3702 GN=LHCB5 PE=1 SV=1
TRINITY_DN11_c0_g1_i1	chlorophyll a-b binding protein CP26, chloroplastic [Asparagus officinalis]	GO:0016168(chlorophyll binding);GO:0009768(photosynthesis, light harvesting in photosystem I);GO:0018298(protein-chromophore linkage);GO:0009416(response to light stimulus);GO:0009535(chloroplast thylakoid membrane);GO:0016021(integral component of membrane);GO:0009522(photosystem I);GO:0009523(photosystem II);GO:0010287(plastoglobule);GO:0009765(photosynthesis, light harvesting)	K08916	LHCB5	http://www.genome.jp/dbget-bin/www_bget?ko:K08916	ko00196(Photosynthesis - antenna proteins)	*	*	sp|Q9XF89|CB5_ARATH	Chlorophyll a-b binding protein CP26, chloroplastic OS=Arabidopsis thaliana OX=3702 GN=LHCB5 PE=1 SV=1
TRINITY_DN11_c0_g1_i2	Chlorophyll a-b binding protein CP26, chloroplastic [Morella rubra]	GO:0016168(chlorophyll binding);GO:0009765(photosynthesis, light harvesting);GO:0018298(protein-chromophore linkage);GO:0009535(chloroplast thylakoid membrane);GO:0016021(integral component of membrane);GO:0009522(photosystem I);GO:0009523(photosystem II);GO:0009768(photosynthesis, light harvesting in photosystem I);GO:0009416(response to light stimulus);GO:0010287(plastoglobule)	K08916	LHCB5	http://www.genome.jp/dbget-bin/www_bget?ko:K08916	ko00196(Photosynthesis - antenna proteins)	*	*	sp|Q9XF89|CB5_ARATH	Chlorophyll a-b binding protein CP26, chloroplastic OS=Arabidopsis thaliana OX=3702 GN=LHCB5 PE=1 SV=1
TRINITY_DN11_c0_g1_i3	chlorophyll a-b binding protein CP26, chloroplastic [Ananas comosus]	GO:0016168(chlorophyll binding);GO:0009765(photosynthesis, light harvesting);GO:0018298(protein-chromophore linkage);GO:0009535(chloroplast thylakoid membrane);GO:0016021(integral component of membrane);GO:0009522(photosystem I);GO:0009523(photosystem II);GO:0009768(photosynthesis, light harvesting in photosystem I);GO:0009416(response to light stimulus);GO:0010287(plastoglobule)	K08916	LHCB5	http://www.genome.jp/dbget-bin/www_bget?ko:K08916	ko00196(Photosynthesis - antenna proteins)	*	*	sp|Q9XF89|CB5_ARATH	Chlorophyll a-b binding protein CP26, chloroplastic OS=Arabidopsis thaliana OX=3702 GN=LHCB5 PE=1 SV=1
TRINITY_DN11_c0_g1_i8	chlorophyll a-b binding protein CP26, chloroplastic [Ananas comosus]	GO:0016168(chlorophyll binding);GO:0009765(photosynthesis, light harvesting);GO:0018298(protein-chromophore linkage);GO:0009535(chloroplast thylakoid membrane);GO:0016021(integral component of membrane);GO:0009522(photosystem I);GO:0009523(photosystem II)	K08916	LHCB5	http://www.genome.jp/dbget-bin/www_bget?ko:K08916	ko00196(Photosynthesis - antenna proteins)	*	*	sp|Q9XF89|CB5_ARATH	Chlorophyll a-b binding protein CP26, chloroplastic OS=Arabidopsis thaliana OX=3702 GN=LHCB5 PE=1 SV=1
TRINITY_DN11_c0_g1_i9	chlorophyll a-b binding protein CP26, chloroplastic [Asparagus officinalis]	GO:0016168(chlorophyll binding);GO:0009768(photosynthesis, light harvesting in photosystem I);GO:0018298(protein-chromophore linkage);GO:0009416(response to light stimulus);GO:0009535(chloroplast thylakoid membrane);GO:0016021(integral component of membrane);GO:0009522(photosystem I);GO:0009523(photosystem II);GO:0010287(plastoglobule);GO:0009765(photosynthesis, light harvesting)	K08916	LHCB5	http://www.genome.jp/dbget-bin/www_bget?ko:K08916	ko00196(Photosynthesis - antenna proteins)	*	*	sp|Q9XF89|CB5_ARATH	Chlorophyll a-b binding protein CP26, chloroplastic OS=Arabidopsis thaliana OX=3702 GN=LHCB5 PE=1 SV=1
TRINITY_DN11_c0_g1_i10	chlorophyll a-b binding protein CP26, chloroplastic [Ananas comosus]	GO:0016168(chlorophyll binding);GO:0009765(photosynthesis, light harvesting);GO:0018298(protein-chromophore linkage);GO:0009535(chloroplast thylakoid membrane);GO:0016021(integral component of membrane);GO:0009522(photosystem I);GO:0009523(photosystem II);GO:0009768(photosynthesis, light harvesting in photosystem I);GO:0009416(response to light stimulus);GO:0010287(plastoglobule)	K08916	LHCB5	http://www.genome.jp/dbget-bin/www_bget?ko:K08916	ko00196(Photosynthesis - antenna proteins)	*	*	sp|Q9XF89|CB5_ARATH	Chlorophyll a-b binding protein CP26, chloroplastic OS=Arabidopsis thaliana OX=3702 GN=LHCB5 PE=1 SV=1
TRINITY_DN11_c0_g1_i11	chlorophyll a-b binding protein CP26, chloroplastic [Asparagus officinalis]	GO:0016168(chlorophyll binding);GO:0009768(photosynthesis, light harvesting in photosystem I);GO:0018298(protein-chromophore linkage);GO:0009416(response to light stimulus);GO:0009535(chloroplast thylakoid membrane);GO:0016021(integral component of membrane);GO:0009522(photosystem I);GO:0009523(photosystem II);GO:0010287(plastoglobule);GO:0009765(photosynthesis, light harvesting)	K08916	LHCB5	http://www.genome.jp/dbget-bin/www_bget?ko:K08916	ko00196(Photosynthesis - antenna proteins)	*	*	sp|Q9XF89|CB5_ARATH	Chlorophyll a-b binding protein CP26, chloroplastic OS=Arabidopsis thaliana OX=3702 GN=LHCB5 PE=1 SV=1
TRINITY_DN87_c0_g1_i4	uncharacterized protein LOC109842886 [Asparagus officinalis]	GO:0016021(integral component of membrane)	*	*	*	*	*	*	*	*
TRINITY_DN87_c0_g1_i5	*	*	*	*	*	*	*	*	*	*
TRINITY_DN87_c0_g1_i1	uncharacterized protein A4U43_C07F3540 [Asparagus officinalis]	*	*	*	*	*	*	*	*	*
TRINITY_DN87_c0_g1_i2	uncharacterized protein LOC109842886 [Asparagus officinalis]	GO:0016021(integral component of membrane)	*	*	*	*	*	*	*	*
TRINITY_DN87_c0_g1_i3	uncharacterized protein LOC109842886 [Asparagus officinalis]	GO:0016021(integral component of membrane)	*	*	*	*	*	*	*	*
TRINITY_DN61_c0_g1_i4	uncharacterized protein A4U43_C04F26070 [Asparagus officinalis]	*	K19996	SFH5	http://www.genome.jp/dbget-bin/www_bget?ko:K19996	*	KOG1471	Phosphatidylinositol transfer protein SEC14 and related proteins	sp|Q56Z59|PATL3_ARATH	Patellin-3 OS=Arabidopsis thaliana OX=3702 GN=PATL3 PE=1 SV=2
TRINITY_DN61_c0_g1_i5	uncharacterized protein A4U43_C04F26070 [Asparagus officinalis]	*	K19996	SFH5	http://www.genome.jp/dbget-bin/www_bget?ko:K19996	*	*	*	sp|Q9M0R2|PATL5_ARATH	Patellin-5 OS=Arabidopsis thaliana OX=3702 GN=PATL5 PE=1 SV=2
TRINITY_DN61_c0_g1_i6	uncharacterized protein A4U43_C04F26070 [Asparagus officinalis]	*	K19996	SFH5	http://www.genome.jp/dbget-bin/www_bget?ko:K19996	*	KOG1471	Phosphatidylinositol transfer protein SEC14 and related proteins	sp|Q56Z59|PATL3_ARATH	Patellin-3 OS=Arabidopsis thaliana OX=3702 GN=PATL3 PE=1 SV=2
TRINITY_DN61_c0_g1_i1	uncharacterized protein A4U43_C04F26070 [Asparagus officinalis]	*	K19996	SFH5	http://www.genome.jp/dbget-bin/www_bget?ko:K19996	*	KOG1470	Phosphatidylinositol transfer protein PDR16 and related proteins	sp|Q56Z59|PATL3_ARATH	Patellin-3 OS=Arabidopsis thaliana OX=3702 GN=PATL3 PE=1 SV=2
TRINITY_DN61_c0_g1_i2	patellin-3 [Dendrobium catenatum]	*	K19996	SFH5	http://www.genome.jp/dbget-bin/www_bget?ko:K19996	*	KOG1470	Phosphatidylinositol transfer protein PDR16 and related proteins	sp|Q56Z59|PATL3_ARATH	Patellin-3 OS=Arabidopsis thaliana OX=3702 GN=PATL3 PE=1 SV=2
TRINITY_DN61_c0_g1_i3	uncharacterized protein A4U43_C04F26070 [Asparagus officinalis]	*	K19996	SFH5	http://www.genome.jp/dbget-bin/www_bget?ko:K19996	*	KOG1470	Phosphatidylinositol transfer protein PDR16 and related proteins	sp|Q56Z59|PATL3_ARATH	Patellin-3 OS=Arabidopsis thaliana OX=3702 GN=PATL3 PE=1 SV=2
TRINITY_DN89_c1_g1_i1	mitochondrial substrate carrier family protein C [Brachypodium distachyon]	GO:0005509(calcium ion binding);GO:0000095(S-adenosyl-L-methionine transmembrane transporter activity);GO:0016021(integral component of membrane);GO:0005743(mitochondrial inner membrane)	*	*	*	*	*	*	*	*
TRINITY_DN89_c1_g1_i2	mitochondrial substrate carrier family protein C [Brachypodium distachyon]	GO:0005509(calcium ion binding);GO:0000095(S-adenosyl-L-methionine transmembrane transporter activity);GO:0016021(integral component of membrane);GO:0005743(mitochondrial inner membrane)	*	*	*	*	*	*	*	*
TRINITY_DN89_c0_g1_i4	uncharacterized protein A4U43_UnF2400 [Asparagus officinalis]	GO:0020037(heme binding);GO:0005506(iron ion binding);GO:0008168(methyltransferase activity);GO:0016491(oxidoreductase activity);GO:0008398(sterol 14-demethylase activity);GO:0032259(methylation);GO:0055114(oxidation-reduction process);GO:0016126(sterol biosynthetic process);GO:0016125(sterol metabolic process);GO:0005783(endoplasmic reticulum);GO:0005886(plasma membrane)	K05917	CYP51	http://www.genome.jp/dbget-bin/www_bget?ko:K05917	ko00100(Steroid biosynthesis)	KOG0157	Cytochrome P450 CYP4/CYP19/CYP26 subfamilies	sp|P93846|CP51_SORBI	Obtusifoliol 14-alpha demethylase OS=Sorghum bicolor OX=4558 GN=CYP51 PE=1 SV=1
TRINITY_DN89_c0_g1_i5	uncharacterized protein A4U43_UnF2400 [Asparagus officinalis]	GO:0020037(heme binding);GO:0005506(iron ion binding);GO:0008168(methyltransferase activity);GO:0016491(oxidoreductase activity);GO:0008398(sterol 14-demethylase activity);GO:0032259(methylation);GO:0055114(oxidation-reduction process);GO:0016126(sterol biosynthetic process);GO:0016125(sterol metabolic process);GO:0005783(endoplasmic reticulum);GO:0005886(plasma membrane)	K05917	CYP51	http://www.genome.jp/dbget-bin/www_bget?ko:K05917	ko00100(Steroid biosynthesis)	KOG0157	Cytochrome P450 CYP4/CYP19/CYP26 subfamilies	sp|P93846|CP51_SORBI	Obtusifoliol 14-alpha demethylase OS=Sorghum bicolor OX=4558 GN=CYP51 PE=1 SV=1
TRINITY_DN89_c0_g1_i6	obtusifoliol 14-alpha demethylase [Asparagus officinalis]	GO:0020037(heme binding);GO:0005506(iron ion binding);GO:0008168(methyltransferase activity);GO:0016491(oxidoreductase activity);GO:0008398(sterol 14-demethylase activity);GO:0032259(methylation);GO:0055114(oxidation-reduction process);GO:0016126(sterol biosynthetic process);GO:0016125(sterol metabolic process);GO:0005783(endoplasmic reticulum);GO:0005886(plasma membrane)	K05917	CYP51	http://www.genome.jp/dbget-bin/www_bget?ko:K05917	ko00100(Steroid biosynthesis)	KOG0684	Cytochrome P450	sp|P93846|CP51_SORBI	Obtusifoliol 14-alpha demethylase OS=Sorghum bicolor OX=4558 GN=CYP51 PE=1 SV=1
TRINITY_DN89_c0_g1_i7	uncharacterized protein A4U43_UnF2400 [Asparagus officinalis]	GO:0020037(heme binding);GO:0005506(iron ion binding);GO:0008168(methyltransferase activity);GO:0016491(oxidoreductase activity);GO:0008398(sterol 14-demethylase activity);GO:0032259(methylation);GO:0055114(oxidation-reduction process);GO:0016126(sterol biosynthetic process);GO:0016125(sterol metabolic process);GO:0005783(endoplasmic reticulum);GO:0005886(plasma membrane)	K05917	CYP51	http://www.genome.jp/dbget-bin/www_bget?ko:K05917	ko00100(Steroid biosynthesis)	KOG0157	Cytochrome P450 CYP4/CYP19/CYP26 subfamilies	sp|P93846|CP51_SORBI	Obtusifoliol 14-alpha demethylase OS=Sorghum bicolor OX=4558 GN=CYP51 PE=1 SV=1
TRINITY_DN89_c0_g1_i1	uncharacterized protein A4U43_UnF2400 [Asparagus officinalis]	GO:0020037(heme binding);GO:0005506(iron ion binding);GO:0008168(methyltransferase activity);GO:0016491(oxidoreductase activity);GO:0008398(sterol 14-demethylase activity);GO:0032259(methylation);GO:0055114(oxidation-reduction process);GO:0016126(sterol biosynthetic process);GO:0016125(sterol metabolic process);GO:0005783(endoplasmic reticulum);GO:0005886(plasma membrane)	K05917	CYP51	http://www.genome.jp/dbget-bin/www_bget?ko:K05917	ko00100(Steroid biosynthesis)	KOG0157	Cytochrome P450 CYP4/CYP19/CYP26 subfamilies	sp|P93846|CP51_SORBI	Obtusifoliol 14-alpha demethylase OS=Sorghum bicolor OX=4558 GN=CYP51 PE=1 SV=1
TRINITY_DN89_c0_g1_i3	obtusifoliol 14-alpha demethylase [Asparagus officinalis]	GO:0020037(heme binding);GO:0005506(iron ion binding);GO:0008168(methyltransferase activity);GO:0016491(oxidoreductase activity);GO:0008398(sterol 14-demethylase activity);GO:0032259(methylation);GO:0055114(oxidation-reduction process);GO:0016126(sterol biosynthetic process);GO:0016125(sterol metabolic process);GO:0005783(endoplasmic reticulum);GO:0005886(plasma membrane)	K05917	CYP51	http://www.genome.jp/dbget-bin/www_bget?ko:K05917	ko00100(Steroid biosynthesis)	KOG0684	Cytochrome P450	sp|P93846|CP51_SORBI	Obtusifoliol 14-alpha demethylase OS=Sorghum bicolor OX=4558 GN=CYP51 PE=1 SV=1
TRINITY_DN89_c0_g1_i8	uncharacterized protein A4U43_UnF2400 [Asparagus officinalis]	GO:0020037(heme binding);GO:0005506(iron ion binding);GO:0008168(methyltransferase activity);GO:0016491(oxidoreductase activity);GO:0008398(sterol 14-demethylase activity);GO:0032259(methylation);GO:0055114(oxidation-reduction process);GO:0016126(sterol biosynthetic process);GO:0016125(sterol metabolic process);GO:0005783(endoplasmic reticulum);GO:0005886(plasma membrane)	K05917	CYP51	http://www.genome.jp/dbget-bin/www_bget?ko:K05917	ko00100(Steroid biosynthesis)	KOG0684	Cytochrome P450	sp|P93846|CP51_SORBI	Obtusifoliol 14-alpha demethylase OS=Sorghum bicolor OX=4558 GN=CYP51 PE=1 SV=1
TRINITY_DN89_c0_g1_i10	uncharacterized protein A4U43_UnF2400 [Asparagus officinalis]	GO:0020037(heme binding);GO:0005506(iron ion binding);GO:0008168(methyltransferase activity);GO:0016491(oxidoreductase activity);GO:0008398(sterol 14-demethylase activity);GO:0032259(methylation);GO:0055114(oxidation-reduction process);GO:0016126(sterol biosynthetic process);GO:0016125(sterol metabolic process);GO:0005783(endoplasmic reticulum);GO:0005886(plasma membrane)	K05917	CYP51	http://www.genome.jp/dbget-bin/www_bget?ko:K05917	ko00100(Steroid biosynthesis)	KOG0684	Cytochrome P450	sp|P93846|CP51_SORBI	Obtusifoliol 14-alpha demethylase OS=Sorghum bicolor OX=4558 GN=CYP51 PE=1 SV=1
TRINITY_DN89_c0_g1_i11	uncharacterized protein A4U43_UnF2400 [Asparagus officinalis]	GO:0020037(heme binding);GO:0005506(iron ion binding);GO:0008168(methyltransferase activity);GO:0016491(oxidoreductase activity);GO:0008398(sterol 14-demethylase activity);GO:0032259(methylation);GO:0055114(oxidation-reduction process);GO:0016126(sterol biosynthetic process);GO:0016125(sterol metabolic process);GO:0005783(endoplasmic reticulum);GO:0005886(plasma membrane)	K05917	CYP51	http://www.genome.jp/dbget-bin/www_bget?ko:K05917	ko00100(Steroid biosynthesis)	KOG0157	Cytochrome P450 CYP4/CYP19/CYP26 subfamilies	sp|P93846|CP51_SORBI	Obtusifoliol 14-alpha demethylase OS=Sorghum bicolor OX=4558 GN=CYP51 PE=1 SV=1
TRINITY_DN64_c1_g1_i1	*	*	*	*	*	*	*	*	*	*
TRINITY_DN64_c0_g1_i4	photosystem I reaction center subunit IV A, chloroplastic-like [Quercus suber]	GO:0015979(photosynthesis);GO:0009538(photosystem I reaction center)	K02693	psaE	http://www.genome.jp/dbget-bin/www_bget?ko:K02693	ko00195(Photosynthesis)	*	*	sp|P13194|PSAE_HORVU	Photosystem I reaction center subunit IV, chloroplastic OS=Hordeum vulgare OX=4513 GN=PSAE PE=1 SV=2
TRINITY_DN64_c0_g1_i5	photosystem I reaction center subunit IV B [Pyrus ussuriensis x Pyrus communis]	GO:0015979(photosynthesis);GO:0009538(photosystem I reaction center)	K02693	psaE	http://www.genome.jp/dbget-bin/www_bget?ko:K02693	ko00195(Photosynthesis)	*	*	sp|Q41228|PSAEA_NICSY	Photosystem I reaction center subunit IV A, chloroplastic OS=Nicotiana sylvestris OX=4096 GN=PSAEA PE=1 SV=1
TRINITY_DN64_c0_g1_i6	photosystem I reaction center subunit IV, chloroplastic-like [Phoenix dactylifera]	GO:0015979(photosynthesis);GO:0009538(photosystem I reaction center);GO:0009536(plastid)	K02693	psaE	http://www.genome.jp/dbget-bin/www_bget?ko:K02693	ko00195(Photosynthesis)	*	*	sp|Q9S714|PSAE2_ARATH	Photosystem I reaction center subunit IV B, chloroplastic OS=Arabidopsis thaliana OX=3702 GN=PSAE2 PE=2 SV=1
TRINITY_DN64_c0_g1_i7	photosystem I reaction center subunit IV B [Pyrus ussuriensis x Pyrus communis]	GO:0015979(photosynthesis);GO:0009538(photosystem I reaction center)	K02693	psaE	http://www.genome.jp/dbget-bin/www_bget?ko:K02693	ko00195(Photosynthesis)	*	*	sp|Q41228|PSAEA_NICSY	Photosystem I reaction center subunit IV A, chloroplastic OS=Nicotiana sylvestris OX=4096 GN=PSAEA PE=1 SV=1
TRINITY_DN64_c0_g1_i1	photosystem I reaction center subunit IV, chloroplastic-like [Phoenix dactylifera]	GO:0015979(photosynthesis);GO:0009538(photosystem I reaction center);GO:0009536(plastid)	K02693	psaE	http://www.genome.jp/dbget-bin/www_bget?ko:K02693	ko00195(Photosynthesis)	*	*	sp|Q9S714|PSAE2_ARATH	Photosystem I reaction center subunit IV B, chloroplastic OS=Arabidopsis thaliana OX=3702 GN=PSAE2 PE=2 SV=1
TRINITY_DN64_c0_g1_i2	photosystem I reaction center subunit IV, chloroplastic-like [Phoenix dactylifera]	GO:0015979(photosynthesis);GO:0009538(photosystem I reaction center);GO:0009536(plastid)	K02693	psaE	http://www.genome.jp/dbget-bin/www_bget?ko:K02693	ko00195(Photosynthesis)	*	*	sp|Q9S714|PSAE2_ARATH	Photosystem I reaction center subunit IV B, chloroplastic OS=Arabidopsis thaliana OX=3702 GN=PSAE2 PE=2 SV=1
TRINITY_DN64_c0_g1_i3	photosystem I reaction center subunit IV A, chloroplastic-like [Quercus suber]	GO:0015979(photosynthesis);GO:0009538(photosystem I reaction center)	K02693	psaE	http://www.genome.jp/dbget-bin/www_bget?ko:K02693	ko00195(Photosynthesis)	*	*	sp|P13194|PSAE_HORVU	Photosystem I reaction center subunit IV, chloroplastic OS=Hordeum vulgare OX=4513 GN=PSAE PE=1 SV=2
TRINITY_DN64_c0_g1_i8	photosystem I reaction center subunit IV A, chloroplastic-like [Quercus suber]	GO:0015979(photosynthesis);GO:0009538(photosystem I reaction center)	K02693	psaE	http://www.genome.jp/dbget-bin/www_bget?ko:K02693	ko00195(Photosynthesis)	*	*	sp|P13194|PSAE_HORVU	Photosystem I reaction center subunit IV, chloroplastic OS=Hordeum vulgare OX=4513 GN=PSAE PE=1 SV=2
TRINITY_DN64_c0_g1_i9	photosystem I reaction center subunit IV A, chloroplastic-like [Quercus suber]	GO:0015979(photosynthesis);GO:0009538(photosystem I reaction center)	K02693	psaE	http://www.genome.jp/dbget-bin/www_bget?ko:K02693	ko00195(Photosynthesis)	*	*	sp|P13194|PSAE_HORVU	Photosystem I reaction center subunit IV, chloroplastic OS=Hordeum vulgare OX=4513 GN=PSAE PE=1 SV=2
TRINITY_DN0_c1_g2_i1	uncharacterized protein A4U43_C04F12370 [Asparagus officinalis]	*	*	*	*	*	*	*	sp|Q9FGQ9|FLZ1_ARATH	FCS-Like Zinc finger 1 OS=Arabidopsis thaliana OX=3702 GN=FLZ1 PE=1 SV=1
TRINITY_DN0_c1_g1_i3	*	*	*	*	*	*	*	*	*	*
TRINITY_DN0_c2_g1_i1	*	*	*	*	*	*	*	*	*	*
TRINITY_DN0_c0_g1_i5	*	*	*	*	*	*	*	*	*	*
TRINITY_DN0_c0_g1_i6	abscisic stress ripening [Musa balbisiana]	*	*	*	*	*	*	*	sp|Q08655|ASR1_SOLLC	Abscisic stress-ripening protein 1 OS=Solanum lycopersicum OX=4081 GN=ASR1 PE=2 SV=1
TRINITY_DN0_c0_g1_i7	abscisic stress ripening [Musa balbisiana]	*	*	*	*	*	*	*	sp|Q08655|ASR1_SOLLC	Abscisic stress-ripening protein 1 OS=Solanum lycopersicum OX=4081 GN=ASR1 PE=2 SV=1
TRINITY_DN0_c0_g1_i1	abscisic stress ripening [Musa AAB Group]	*	*	*	*	*	*	*	sp|P37219|ASR2_SOLLC	Abscisic stress-ripening protein 2 OS=Solanum lycopersicum OX=4081 GN=ASR2 PE=3 SV=1
TRINITY_DN0_c0_g1_i2	abscisic stress ripening, partial [Musa acuminata AAA Group]	*	*	*	*	*	*	*	*	*
TRINITY_DN0_c0_g1_i3	chloride channel protein CLC-f [Cinnamomum micranthum f. kanehirae]	*	*	*	*	*	*	*	sp|Q8RXR2|CLCF_ARATH	Chloride channel protein CLC-f OS=Arabidopsis thaliana OX=3702 GN=CLC-F PE=2 SV=2
TRINITY_DN93_c0_g1_i4	*	*	*	*	*	*	*	*	*	*
TRINITY_DN93_c0_g1_i1	*	*	*	*	*	*	*	*	*	*
TRINITY_DN93_c0_g1_i2	*	*	*	*	*	*	*	*	*	*
TRINITY_DN93_c0_g1_i3	*	*	*	*	*	*	*	*	*	*
TRINITY_DN36_c0_g1_i4	LOW QUALITY PROTEIN: dormancy-associated protein homolog 3 [Asparagus officinalis]	*	*	*	*	*	*	*	*	*
TRINITY_DN36_c0_g1_i5	hypothetical protein ACMD2_11933, partial [Ananas comosus]	*	*	*	*	*	*	*	sp|Q8LD26|DRMH3_ARATH	Dormancy-associated protein homolog 3 OS=Arabidopsis thaliana OX=3702 GN=At1g56220 PE=1 SV=1
TRINITY_DN36_c0_g1_i6	dormancy-associated protein homolog 3-like [Phoenix dactylifera]	*	*	*	*	*	*	*	sp|Q8LD26|DRMH3_ARATH	Dormancy-associated protein homolog 3 OS=Arabidopsis thaliana OX=3702 GN=At1g56220 PE=1 SV=1
TRINITY_DN36_c0_g1_i7	LOW QUALITY PROTEIN: dormancy-associated protein homolog 3 [Asparagus officinalis]	*	*	*	*	*	*	*	*	*
TRINITY_DN36_c0_g1_i2	dormancy-associated protein homolog 3 [Elaeis guineensis]	*	*	*	*	*	*	*	sp|Q8LD26|DRMH3_ARATH	Dormancy-associated protein homolog 3 OS=Arabidopsis thaliana OX=3702 GN=At1g56220 PE=1 SV=1
TRINITY_DN36_c0_g1_i3	dormancy-associated protein homolog 3 [Elaeis guineensis]	*	*	*	*	*	*	*	sp|Q8LD26|DRMH3_ARATH	Dormancy-associated protein homolog 3 OS=Arabidopsis thaliana OX=3702 GN=At1g56220 PE=1 SV=1
TRINITY_DN36_c0_g1_i8	hypothetical protein ACMD2_11933, partial [Ananas comosus]	*	*	*	*	*	*	*	sp|Q8LD26|DRMH3_ARATH	Dormancy-associated protein homolog 3 OS=Arabidopsis thaliana OX=3702 GN=At1g56220 PE=1 SV=1
TRINITY_DN36_c0_g1_i9	dormancy-associated protein homolog 3 [Elaeis guineensis]	*	*	*	*	*	*	*	sp|Q8LD26|DRMH3_ARATH	Dormancy-associated protein homolog 3 OS=Arabidopsis thaliana OX=3702 GN=At1g56220 PE=1 SV=1
TRINITY_DN36_c0_g1_i11	LOW QUALITY PROTEIN: dormancy-associated protein homolog 3 [Asparagus officinalis]	*	*	*	*	*	*	*	*	*
TRINITY_DN36_c0_g2_i1	ras-related protein Rab11D-like [Asparagus officinalis]	GO:0005525(GTP binding);GO:0003924(GTPase activity);GO:0006886(intracellular protein transport);GO:0032482(Rab protein signal transduction);GO:0012505(endomembrane system);GO:0005768(endosome)	K07904	RAB11A	http://www.genome.jp/dbget-bin/www_bget?ko:K07904	ko04144(Endocytosis)	KOG0087	GTPase Rab11/YPT3, small G protein superfamily	sp|Q40522|RB11D_TOBAC	Ras-related protein Rab11D OS=Nicotiana tabacum OX=4097 GN=RAB11D PE=2 SV=1
TRINITY_DN90_c0_g1_i4	uncharacterized protein LOC103703610 [Phoenix dactylifera]	*	*	*	*	*	*	*	*	*
TRINITY_DN90_c0_g1_i6	uncharacterized protein LOC103703610 [Phoenix dactylifera]	*	*	*	*	*	*	*	*	*
TRINITY_DN90_c0_g1_i7	uncharacterized protein LOC103703610 [Phoenix dactylifera]	*	*	*	*	*	*	*	*	*
TRINITY_DN90_c0_g1_i2	uncharacterized protein LOC103703610 [Phoenix dactylifera]	*	*	*	*	*	*	*	*	*
TRINITY_DN90_c0_g1_i3	uncharacterized protein LOC103703610 [Phoenix dactylifera]	*	*	*	*	*	*	*	*	*
TRINITY_DN79_c0_g1_i5	*	*	*	*	*	*	*	*	sp|O65174|SODC_ZANAE	Superoxide dismutase [Cu-Zn] OS=Zantedeschia aethiopica OX=69721 GN=SODCC PE=2 SV=1
TRINITY_DN79_c0_g1_i6	Superoxide dismutase [Hibiscus syriacus]	GO:0005507(copper ion binding);GO:0004784(superoxide dismutase activity);GO:0019430(removal of superoxide radicals);GO:0005576(extracellular region);GO:0005615(extracellular space)	K04565	SOD1	http://www.genome.jp/dbget-bin/www_bget?ko:K04565	ko04146(Peroxisome)	KOG0441	Cu2+/Zn2+ superoxide dismutase SOD1	sp|Q07796|SODC_IPOBA	Superoxide dismutase [Cu-Zn] OS=Ipomoea batatas OX=4120 GN=SODCC PE=2 SV=2
TRINITY_DN79_c0_g1_i7	*	*	*	*	*	*	*	*	sp|O65174|SODC_ZANAE	Superoxide dismutase [Cu-Zn] OS=Zantedeschia aethiopica OX=69721 GN=SODCC PE=2 SV=1
TRINITY_DN79_c0_g1_i1	superoxide dismutase [Cu-Zn] 2-like [Asparagus officinalis]	GO:0005507(copper ion binding);GO:0004784(superoxide dismutase activity);GO:0019430(removal of superoxide radicals);GO:0005576(extracellular region);GO:0005615(extracellular space)	K04565	SOD1	http://www.genome.jp/dbget-bin/www_bget?ko:K04565	ko04146(Peroxisome)	KOG0441	Cu2+/Zn2+ superoxide dismutase SOD1	sp|O65174|SODC_ZANAE	Superoxide dismutase [Cu-Zn] OS=Zantedeschia aethiopica OX=69721 GN=SODCC PE=2 SV=1
TRINITY_DN79_c0_g1_i2	Superoxide dismutase [Hibiscus syriacus]	GO:0005507(copper ion binding);GO:0004784(superoxide dismutase activity);GO:0019430(removal of superoxide radicals);GO:0005576(extracellular region);GO:0005615(extracellular space)	K04565	SOD1	http://www.genome.jp/dbget-bin/www_bget?ko:K04565	ko04146(Peroxisome)	KOG0441	Cu2+/Zn2+ superoxide dismutase SOD1	sp|Q07796|SODC_IPOBA	Superoxide dismutase [Cu-Zn] OS=Ipomoea batatas OX=4120 GN=SODCC PE=2 SV=2
TRINITY_DN79_c0_g1_i3	superoxide dismutase [Cu-Zn] 2-like [Asparagus officinalis]	GO:0046872(metal ion binding);GO:0004784(superoxide dismutase activity)	K04565	SOD1	http://www.genome.jp/dbget-bin/www_bget?ko:K04565	ko04146(Peroxisome)	KOG0441	Cu2+/Zn2+ superoxide dismutase SOD1	sp|P93258|SODC1_MESCR	Superoxide dismutase [Cu-Zn] 1 OS=Mesembryanthemum crystallinum OX=3544 GN=SODCC.1 PE=2 SV=1
TRINITY_DN79_c0_g1_i8	Superoxide dismutase [Hibiscus syriacus]	GO:0005507(copper ion binding);GO:0004784(superoxide dismutase activity);GO:0019430(removal of superoxide radicals);GO:0005576(extracellular region);GO:0005615(extracellular space)	K04565	SOD1	http://www.genome.jp/dbget-bin/www_bget?ko:K04565	ko04146(Peroxisome)	KOG0441	Cu2+/Zn2+ superoxide dismutase SOD1	sp|Q07796|SODC_IPOBA	Superoxide dismutase [Cu-Zn] OS=Ipomoea batatas OX=4120 GN=SODCC PE=2 SV=2
TRINITY_DN79_c0_g1_i9	Superoxide dismutase [Hibiscus syriacus]	GO:0005507(copper ion binding);GO:0004784(superoxide dismutase activity);GO:0019430(removal of superoxide radicals);GO:0005576(extracellular region);GO:0005615(extracellular space)	K04565	SOD1	http://www.genome.jp/dbget-bin/www_bget?ko:K04565	ko04146(Peroxisome)	KOG4656	Copper chaperone for superoxide dismutase	sp|Q07796|SODC_IPOBA	Superoxide dismutase [Cu-Zn] OS=Ipomoea batatas OX=4120 GN=SODCC PE=2 SV=2
TRINITY_DN79_c0_g1_i10	Superoxide dismutase [Hibiscus syriacus]	GO:0005507(copper ion binding);GO:0004784(superoxide dismutase activity);GO:0019430(removal of superoxide radicals);GO:0005576(extracellular region);GO:0005615(extracellular space)	K04565	SOD1	http://www.genome.jp/dbget-bin/www_bget?ko:K04565	ko04146(Peroxisome)	KOG0441	Cu2+/Zn2+ superoxide dismutase SOD1	sp|O65174|SODC_ZANAE	Superoxide dismutase [Cu-Zn] OS=Zantedeschia aethiopica OX=69721 GN=SODCC PE=2 SV=1
TRINITY_DN80_c0_g1_i1	monosaccharide-sensing protein 2-like [Asparagus officinalis]	GO:0005351(carbohydrate:proton symporter activity);GO:0046323(glucose import);GO:0005887(integral component of plasma membrane)	*	*	*	*	KOG0254	Predicted transporter (major facilitator superfamily)	sp|Q8LPQ8|MSSP2_ARATH	Monosaccharide-sensing protein 2 OS=Arabidopsis thaliana OX=3702 GN=MSSP2 PE=1 SV=2
TRINITY_DN29_c0_g1_i4	uncharacterized protein A4U43_C06F4460 [Asparagus officinalis]	*	K22048	MSL4S	http://www.genome.jp/dbget-bin/www_bget?ko:K22048	*	*	*	sp|Q9LYG9|MSL10_ARATH	Mechanosensitive ion channel protein 10 OS=Arabidopsis thaliana OX=3702 GN=MSL10 PE=1 SV=1
TRINITY_DN29_c0_g1_i5	mechanosensitive ion channel protein 10-like, partial [Nicotiana tomentosiformis]	*	K22048	MSL4S	http://www.genome.jp/dbget-bin/www_bget?ko:K22048	*	*	*	sp|Q9LYG9|MSL10_ARATH	Mechanosensitive ion channel protein 10 OS=Arabidopsis thaliana OX=3702 GN=MSL10 PE=1 SV=1
TRINITY_DN29_c0_g1_i6	mechanosensitive ion channel protein 10-like, partial [Nicotiana tomentosiformis]	*	K22048	MSL4S	http://www.genome.jp/dbget-bin/www_bget?ko:K22048	*	*	*	sp|Q9LYG9|MSL10_ARATH	Mechanosensitive ion channel protein 10 OS=Arabidopsis thaliana OX=3702 GN=MSL10 PE=1 SV=1
TRINITY_DN29_c0_g1_i1	uncharacterized protein LOC116146743 [Pistacia vera]	*	K22048	MSL4S	http://www.genome.jp/dbget-bin/www_bget?ko:K22048	*	*	*	*	*
TRINITY_DN29_c0_g1_i2	hypothetical protein GW17_00010394 [Ensete ventricosum]	GO:0019904(protein domain specific binding);GO:0015979(photosynthesis);GO:0009535(chloroplast thylakoid membrane);GO:0016021(integral component of membrane);GO:0009523(photosystem II)	K22048	MSL4S	http://www.genome.jp/dbget-bin/www_bget?ko:K22048	*	*	*	*	*
TRINITY_DN29_c0_g1_i3	hypothetical protein B296_00009375 [Ensete ventricosum]	GO:0015979(photosynthesis);GO:0009523(photosystem II);GO:0016021(integral component of membrane)	*	*	*	*	*	*	*	*
TRINITY_DN29_c0_g2_i1	uncharacterized protein LOC116146743 [Pistacia vera]	*	K22048	MSL4S	http://www.genome.jp/dbget-bin/www_bget?ko:K22048	*	*	*	*	*
TRINITY_DN29_c0_g3_i2	LOW QUALITY PROTEIN: uncharacterized protein LOC109849740 [Asparagus officinalis]	GO:0071249(cellular response to nitrate)	*	*	*	*	*	*	sp|A0A178VBJ0|APSR1_ARATH	Protein ALTERED PHOSPHATE STARVATION RESPONSE 1 OS=Arabidopsis thaliana OX=3702 GN=APSR1 PE=2 SV=1
TRINITY_DN29_c0_g3_i1	mechanosensitive ion channel protein 10-like [Asparagus officinalis]	*	K22048	MSL4S	http://www.genome.jp/dbget-bin/www_bget?ko:K22048	*	KOG4629	Predicted mechanosensitive ion channel	sp|Q9LYG9|MSL10_ARATH	Mechanosensitive ion channel protein 10 OS=Arabidopsis thaliana OX=3702 GN=MSL10 PE=1 SV=1
TRINITY_DN49_c1_g1_i1	calreticulin-like [Asparagus officinalis]	GO:0005509(calcium ion binding);GO:0051082(unfolded protein binding);GO:0006457(protein folding);GO:0005788(endoplasmic reticulum lumen);GO:0007275(multicellular organism development);GO:0031410(cytoplasmic vesicle);GO:0051208(sequestering of calcium ion)	K08057	CALR	http://www.genome.jp/dbget-bin/www_bget?ko:K08057	ko04148(Efferocytosis);ko04145(Phagosome);ko04141(Protein processing in endoplasmic reticulum)	KOG0674	Calreticulin	sp|O81919|CALR_BETVU	Calreticulin OS=Beta vulgaris OX=161934 PE=2 SV=1
TRINITY_DN49_c1_g1_i2	calreticulin-like [Asparagus officinalis]	GO:0005509(calcium ion binding);GO:0051082(unfolded protein binding);GO:0006457(protein folding);GO:0005788(endoplasmic reticulum lumen);GO:0007275(multicellular organism development);GO:0031410(cytoplasmic vesicle);GO:0051208(sequestering of calcium ion)	K08057	CALR	http://www.genome.jp/dbget-bin/www_bget?ko:K08057	ko04148(Efferocytosis);ko04145(Phagosome);ko04141(Protein processing in endoplasmic reticulum)	KOG0674	Calreticulin	sp|O81919|CALR_BETVU	Calreticulin OS=Beta vulgaris OX=161934 PE=2 SV=1
TRINITY_DN49_c0_g1_i4	calnexin homolog [Asparagus officinalis]	GO:0005509(calcium ion binding);GO:0051082(unfolded protein binding);GO:0030968(endoplasmic reticulum unfolded protein response);GO:0006457(protein folding);GO:0005789(endoplasmic reticulum membrane);GO:0016021(integral component of membrane)	K08054	CANX	http://www.genome.jp/dbget-bin/www_bget?ko:K08054	ko04145(Phagosome);ko04141(Protein processing in endoplasmic reticulum)	KOG0675	Calnexin	sp|Q39817|CALX_SOYBN	Calnexin homolog OS=Glycine max OX=3847 PE=2 SV=1
TRINITY_DN49_c0_g1_i5	calnexin homolog [Asparagus officinalis]	GO:0005509(calcium ion binding);GO:0051082(unfolded protein binding);GO:0030968(endoplasmic reticulum unfolded protein response);GO:0006457(protein folding);GO:0005789(endoplasmic reticulum membrane);GO:0016021(integral component of membrane)	K08054	CANX	http://www.genome.jp/dbget-bin/www_bget?ko:K08054	ko04145(Phagosome);ko04141(Protein processing in endoplasmic reticulum)	KOG0675	Calnexin	sp|Q39994|CALX_HELTU	Calnexin homolog OS=Helianthus tuberosus OX=4233 PE=2 SV=1
TRINITY_DN49_c0_g1_i6	calnexin homolog [Asparagus officinalis]	GO:0005509(calcium ion binding);GO:0051082(unfolded protein binding);GO:0030968(endoplasmic reticulum unfolded protein response);GO:0006457(protein folding);GO:0005789(endoplasmic reticulum membrane);GO:0016021(integral component of membrane)	K08054	CANX	http://www.genome.jp/dbget-bin/www_bget?ko:K08054	ko04145(Phagosome);ko04141(Protein processing in endoplasmic reticulum)	KOG0675	Calnexin	sp|Q39817|CALX_SOYBN	Calnexin homolog OS=Glycine max OX=3847 PE=2 SV=1
TRINITY_DN49_c0_g1_i1	calnexin homolog [Asparagus officinalis]	GO:0005509(calcium ion binding);GO:0051082(unfolded protein binding);GO:0030968(endoplasmic reticulum unfolded protein response);GO:0006457(protein folding);GO:0005789(endoplasmic reticulum membrane);GO:0016021(integral component of membrane)	K08054	CANX	http://www.genome.jp/dbget-bin/www_bget?ko:K08054	ko04145(Phagosome);ko04141(Protein processing in endoplasmic reticulum)	KOG0674	Calreticulin	sp|Q39817|CALX_SOYBN	Calnexin homolog OS=Glycine max OX=3847 PE=2 SV=1
TRINITY_DN49_c0_g1_i2	calnexin homolog [Asparagus officinalis]	GO:0005509(calcium ion binding);GO:0051082(unfolded protein binding);GO:0030968(endoplasmic reticulum unfolded protein response);GO:0006457(protein folding);GO:0005789(endoplasmic reticulum membrane);GO:0016021(integral component of membrane)	K08054	CANX	http://www.genome.jp/dbget-bin/www_bget?ko:K08054	ko04145(Phagosome);ko04141(Protein processing in endoplasmic reticulum)	KOG0674	Calreticulin	sp|Q39817|CALX_SOYBN	Calnexin homolog OS=Glycine max OX=3847 PE=2 SV=1
TRINITY_DN49_c0_g1_i3	calnexin homolog [Asparagus officinalis]	GO:0005509(calcium ion binding);GO:0051082(unfolded protein binding);GO:0030968(endoplasmic reticulum unfolded protein response);GO:0006457(protein folding);GO:0005789(endoplasmic reticulum membrane);GO:0016021(integral component of membrane)	K08054	CANX	http://www.genome.jp/dbget-bin/www_bget?ko:K08054	ko04145(Phagosome);ko04141(Protein processing in endoplasmic reticulum)	KOG0675	Calnexin	sp|Q39817|CALX_SOYBN	Calnexin homolog OS=Glycine max OX=3847 PE=2 SV=1
TRINITY_DN49_c0_g1_i8	calnexin homolog [Asparagus officinalis]	GO:0005509(calcium ion binding);GO:0051082(unfolded protein binding);GO:0030968(endoplasmic reticulum unfolded protein response);GO:0006457(protein folding);GO:0005789(endoplasmic reticulum membrane);GO:0016021(integral component of membrane)	K08054	CANX	http://www.genome.jp/dbget-bin/www_bget?ko:K08054	ko04145(Phagosome);ko04141(Protein processing in endoplasmic reticulum)	KOG0675	Calnexin	sp|P29402|CALX1_ARATH	Calnexin homolog 1 OS=Arabidopsis thaliana OX=3702 GN=CNX1 PE=1 SV=1
TRINITY_DN49_c0_g1_i9	calnexin homolog [Asparagus officinalis]	GO:0005509(calcium ion binding);GO:0051082(unfolded protein binding);GO:0030968(endoplasmic reticulum unfolded protein response);GO:0006457(protein folding);GO:0005789(endoplasmic reticulum membrane);GO:0016021(integral component of membrane)	K08054	CANX	http://www.genome.jp/dbget-bin/www_bget?ko:K08054	ko04145(Phagosome);ko04141(Protein processing in endoplasmic reticulum)	KOG0674	Calreticulin	sp|Q39817|CALX_SOYBN	Calnexin homolog OS=Glycine max OX=3847 PE=2 SV=1
TRINITY_DN49_c0_g1_i12	calnexin homolog [Asparagus officinalis]	GO:0005509(calcium ion binding);GO:0051082(unfolded protein binding);GO:0030968(endoplasmic reticulum unfolded protein response);GO:0006457(protein folding);GO:0005789(endoplasmic reticulum membrane);GO:0016021(integral component of membrane)	K08054	CANX	http://www.genome.jp/dbget-bin/www_bget?ko:K08054	ko04145(Phagosome);ko04141(Protein processing in endoplasmic reticulum)	*	*	sp|Q39994|CALX_HELTU	Calnexin homolog OS=Helianthus tuberosus OX=4233 PE=2 SV=1
TRINITY_DN49_c0_g1_i13	calnexin homolog [Asparagus officinalis]	GO:0005509(calcium ion binding);GO:0051082(unfolded protein binding);GO:0030968(endoplasmic reticulum unfolded protein response);GO:0006457(protein folding);GO:0005789(endoplasmic reticulum membrane);GO:0016021(integral component of membrane)	K08054	CANX	http://www.genome.jp/dbget-bin/www_bget?ko:K08054	ko04145(Phagosome);ko04141(Protein processing in endoplasmic reticulum)	KOG0674	Calreticulin	sp|Q39994|CALX_HELTU	Calnexin homolog OS=Helianthus tuberosus OX=4233 PE=2 SV=1
TRINITY_DN49_c0_g1_i10	calnexin homolog [Asparagus officinalis]	GO:0005509(calcium ion binding);GO:0051082(unfolded protein binding);GO:0030968(endoplasmic reticulum unfolded protein response);GO:0006457(protein folding);GO:0005789(endoplasmic reticulum membrane);GO:0016021(integral component of membrane)	K08054	CANX	http://www.genome.jp/dbget-bin/www_bget?ko:K08054	ko04145(Phagosome);ko04141(Protein processing in endoplasmic reticulum)	KOG0675	Calnexin	sp|Q39817|CALX_SOYBN	Calnexin homolog OS=Glycine max OX=3847 PE=2 SV=1
TRINITY_DN49_c0_g1_i11	calnexin homolog [Asparagus officinalis]	GO:0005509(calcium ion binding);GO:0051082(unfolded protein binding);GO:0030968(endoplasmic reticulum unfolded protein response);GO:0006457(protein folding);GO:0005789(endoplasmic reticulum membrane);GO:0016021(integral component of membrane)	K08054	CANX	http://www.genome.jp/dbget-bin/www_bget?ko:K08054	ko04145(Phagosome);ko04141(Protein processing in endoplasmic reticulum)	KOG0674	Calreticulin	sp|Q39817|CALX_SOYBN	Calnexin homolog OS=Glycine max OX=3847 PE=2 SV=1
TRINITY_DN171_c0_g1_i1	cytochrome P450 94A1-like [Phoenix dactylifera]	GO:0020037(heme binding);GO:0005506(iron ion binding);GO:0004497(monooxygenase activity);GO:0016705(oxidoreductase activity, acting on paired donors, with incorporation or reduction of molecular oxygen);GO:0016021(integral component of membrane)	*	*	*	*	*	*	sp|A0A517FNC7|94D18_PARPY	Cytochrome P450 CYP94D108 OS=Paris polyphylla OX=49666 GN=CYP94D108 PE=1 SV=1
TRINITY_DN171_c0_g1_i2	cytochrome P450 94A1-like [Phoenix dactylifera]	GO:0020037(heme binding);GO:0005506(iron ion binding);GO:0004497(monooxygenase activity);GO:0016705(oxidoreductase activity, acting on paired donors, with incorporation or reduction of molecular oxygen);GO:0016021(integral component of membrane)	*	*	*	*	*	*	sp|A0A517FNC7|94D18_PARPY	Cytochrome P450 CYP94D108 OS=Paris polyphylla OX=49666 GN=CYP94D108 PE=1 SV=1
TRINITY_DN109_c0_g1_i4	uncharacterized protein A4U43_C08F34090 [Asparagus officinalis]	GO:0008536(Ran GTPase binding);GO:0046907(intracellular transport);GO:0043547(positive regulation of GTPase activity);GO:0005737(cytoplasm);GO:0005643(nuclear pore);GO:0005634(nucleus)	K15306	RANBP1	http://www.genome.jp/dbget-bin/www_bget?ko:K15306	*	KOG0864	Ran-binding protein RANBP1 and related RanBD domain proteins	sp|Q8RWG8|RBP1B_ARATH	Ran-binding protein 1 homolog b OS=Arabidopsis thaliana OX=3702 GN=RANBP1B PE=1 SV=2
TRINITY_DN109_c0_g1_i5	ran-binding protein 1 homolog c-like [Asparagus officinalis]	GO:0008536(Ran GTPase binding);GO:0046907(intracellular transport);GO:0043547(positive regulation of GTPase activity);GO:0005737(cytoplasm);GO:0005643(nuclear pore);GO:0005634(nucleus)	K15306	RANBP1	http://www.genome.jp/dbget-bin/www_bget?ko:K15306	*	KOG0864	Ran-binding protein RANBP1 and related RanBD domain proteins	sp|Q8RWG8|RBP1B_ARATH	Ran-binding protein 1 homolog b OS=Arabidopsis thaliana OX=3702 GN=RANBP1B PE=1 SV=2
TRINITY_DN109_c0_g1_i6	uncharacterized protein A4U43_C08F34090 [Asparagus officinalis]	GO:0008536(Ran GTPase binding);GO:0046907(intracellular transport);GO:0043547(positive regulation of GTPase activity);GO:0005737(cytoplasm);GO:0005643(nuclear pore);GO:0005634(nucleus)	K15306	RANBP1	http://www.genome.jp/dbget-bin/www_bget?ko:K15306	*	KOG0864	Ran-binding protein RANBP1 and related RanBD domain proteins	sp|Q8RWG8|RBP1B_ARATH	Ran-binding protein 1 homolog b OS=Arabidopsis thaliana OX=3702 GN=RANBP1B PE=1 SV=2
TRINITY_DN109_c0_g1_i7	ran-binding protein 1 homolog c-like [Asparagus officinalis]	GO:0008536(Ran GTPase binding);GO:0046907(intracellular transport);GO:0043547(positive regulation of GTPase activity);GO:0005737(cytoplasm);GO:0005643(nuclear pore);GO:0005634(nucleus)	K15306	RANBP1	http://www.genome.jp/dbget-bin/www_bget?ko:K15306	*	KOG0864	Ran-binding protein RANBP1 and related RanBD domain proteins	sp|Q8RWG8|RBP1B_ARATH	Ran-binding protein 1 homolog b OS=Arabidopsis thaliana OX=3702 GN=RANBP1B PE=1 SV=2
TRINITY_DN109_c0_g1_i1	ran-binding protein 1 homolog c-like [Asparagus officinalis]	GO:0008536(Ran GTPase binding);GO:0046907(intracellular transport);GO:0043547(positive regulation of GTPase activity);GO:0005737(cytoplasm);GO:0005643(nuclear pore);GO:0005634(nucleus)	K15306	RANBP1	http://www.genome.jp/dbget-bin/www_bget?ko:K15306	*	KOG0864	Ran-binding protein RANBP1 and related RanBD domain proteins	sp|Q8RWG8|RBP1B_ARATH	Ran-binding protein 1 homolog b OS=Arabidopsis thaliana OX=3702 GN=RANBP1B PE=1 SV=2
TRINITY_DN109_c0_g1_i2	ran-binding protein 1 homolog c-like [Asparagus officinalis]	GO:0008536(Ran GTPase binding);GO:0046907(intracellular transport);GO:0043547(positive regulation of GTPase activity);GO:0005737(cytoplasm);GO:0005643(nuclear pore);GO:0005634(nucleus)	K15306	RANBP1	http://www.genome.jp/dbget-bin/www_bget?ko:K15306	*	KOG0864	Ran-binding protein RANBP1 and related RanBD domain proteins	sp|Q8RWG8|RBP1B_ARATH	Ran-binding protein 1 homolog b OS=Arabidopsis thaliana OX=3702 GN=RANBP1B PE=1 SV=2
TRINITY_DN109_c0_g1_i3	ran-binding protein 1 homolog c-like [Asparagus officinalis]	GO:0008536(Ran GTPase binding);GO:0046907(intracellular transport);GO:0043547(positive regulation of GTPase activity);GO:0005737(cytoplasm);GO:0005643(nuclear pore);GO:0005634(nucleus)	K15306	RANBP1	http://www.genome.jp/dbget-bin/www_bget?ko:K15306	*	KOG0864	Ran-binding protein RANBP1 and related RanBD domain proteins	sp|Q8RWG8|RBP1B_ARATH	Ran-binding protein 1 homolog b OS=Arabidopsis thaliana OX=3702 GN=RANBP1B PE=1 SV=2
TRINITY_DN109_c0_g1_i8	uncharacterized protein A4U43_C08F34090 [Asparagus officinalis]	GO:0008536(Ran GTPase binding);GO:0046907(intracellular transport);GO:0043547(positive regulation of GTPase activity);GO:0005737(cytoplasm);GO:0005643(nuclear pore);GO:0005634(nucleus)	K15306	RANBP1	http://www.genome.jp/dbget-bin/www_bget?ko:K15306	*	KOG0864	Ran-binding protein RANBP1 and related RanBD domain proteins	sp|Q8RWG8|RBP1B_ARATH	Ran-binding protein 1 homolog b OS=Arabidopsis thaliana OX=3702 GN=RANBP1B PE=1 SV=2
TRINITY_DN109_c0_g1_i12	uncharacterized protein A4U43_C08F34090 [Asparagus officinalis]	GO:0008536(Ran GTPase binding);GO:0046907(intracellular transport);GO:0043547(positive regulation of GTPase activity);GO:0005737(cytoplasm);GO:0005643(nuclear pore);GO:0005634(nucleus)	K15306	RANBP1	http://www.genome.jp/dbget-bin/www_bget?ko:K15306	*	KOG0864	Ran-binding protein RANBP1 and related RanBD domain proteins	sp|Q8RWG8|RBP1B_ARATH	Ran-binding protein 1 homolog b OS=Arabidopsis thaliana OX=3702 GN=RANBP1B PE=1 SV=2
TRINITY_DN109_c0_g1_i13	uncharacterized protein A4U43_C08F34090 [Asparagus officinalis]	GO:0008536(Ran GTPase binding);GO:0046907(intracellular transport);GO:0043547(positive regulation of GTPase activity);GO:0005737(cytoplasm);GO:0005643(nuclear pore);GO:0005634(nucleus)	K15306	RANBP1	http://www.genome.jp/dbget-bin/www_bget?ko:K15306	*	KOG0864	Ran-binding protein RANBP1 and related RanBD domain proteins	sp|Q8RWG8|RBP1B_ARATH	Ran-binding protein 1 homolog b OS=Arabidopsis thaliana OX=3702 GN=RANBP1B PE=1 SV=2
TRINITY_DN109_c0_g1_i10	ran-binding protein 1 homolog c-like [Asparagus officinalis]	GO:0008536(Ran GTPase binding);GO:0046907(intracellular transport);GO:0043547(positive regulation of GTPase activity);GO:0005737(cytoplasm);GO:0005643(nuclear pore);GO:0005634(nucleus)	K15306	RANBP1	http://www.genome.jp/dbget-bin/www_bget?ko:K15306	*	KOG0864	Ran-binding protein RANBP1 and related RanBD domain proteins	sp|Q8RWG8|RBP1B_ARATH	Ran-binding protein 1 homolog b OS=Arabidopsis thaliana OX=3702 GN=RANBP1B PE=1 SV=2
TRINITY_DN109_c0_g1_i11	ran-binding protein 1 homolog c-like [Asparagus officinalis]	GO:0008536(Ran GTPase binding);GO:0046907(intracellular transport);GO:0043547(positive regulation of GTPase activity);GO:0005737(cytoplasm);GO:0005643(nuclear pore);GO:0005634(nucleus)	K15306	RANBP1	http://www.genome.jp/dbget-bin/www_bget?ko:K15306	*	*	*	*	*
TRINITY_DN149_c0_g1_i4	glutathione S-transferase [Dracaena cambodiana]	GO:0004364(glutathione transferase activity);GO:0006749(glutathione metabolic process);GO:0005737(cytoplasm)	K00799	GST, gst	http://www.genome.jp/dbget-bin/www_bget?ko:K00799	ko00480(Glutathione metabolism)	*	*	sp|Q9ZRW8|GSTUJ_ARATH	Glutathione S-transferase U19 OS=Arabidopsis thaliana OX=3702 GN=GSTU19 PE=1 SV=1
TRINITY_DN149_c0_g1_i2	probable glutathione S-transferase parA [Asparagus officinalis]	GO:0004364(glutathione transferase activity);GO:0006749(glutathione metabolic process);GO:0005737(cytoplasm)	K00799	GST, gst	http://www.genome.jp/dbget-bin/www_bget?ko:K00799	ko00480(Glutathione metabolism)	*	*	sp|P25317|GSTXA_TOBAC	Probable glutathione S-transferase parA OS=Nicotiana tabacum OX=4097 GN=PARA PE=2 SV=1
TRINITY_DN149_c0_g2_i1	glutathione S-transferase [Dracaena cambodiana]	GO:0004364(glutathione transferase activity);GO:0006749(glutathione metabolic process);GO:0005737(cytoplasm)	K00799	GST, gst	http://www.genome.jp/dbget-bin/www_bget?ko:K00799	ko00480(Glutathione metabolism)	*	*	sp|P25317|GSTXA_TOBAC	Probable glutathione S-transferase parA OS=Nicotiana tabacum OX=4097 GN=PARA PE=2 SV=1
TRINITY_DN149_c0_g2_i3	*	*	*	*	*	*	*	*	*	*
TRINITY_DN149_c0_g2_i2	*	*	*	*	*	*	*	*	*	*
TRINITY_DN149_c0_g3_i1	PREDICTED: probable glutathione S-transferase parA [Musa acuminata subsp. malaccensis]	GO:0004364(glutathione transferase activity);GO:0006749(glutathione metabolic process);GO:0005737(cytoplasm)	K00799	GST, gst	http://www.genome.jp/dbget-bin/www_bget?ko:K00799	ko00480(Glutathione metabolism)	*	*	sp|P25317|GSTXA_TOBAC	Probable glutathione S-transferase parA OS=Nicotiana tabacum OX=4097 GN=PARA PE=2 SV=1
TRINITY_DN195_c1_g2_i1	uncharacterized protein LOC109820215 isoform X2 [Asparagus officinalis]	*	*	*	*	*	*	*	*	*
TRINITY_DN195_c1_g1_i1	*	*	*	*	*	*	*	*	*	*
TRINITY_DN195_c0_g1_i4	uncharacterized protein LOC109848396 isoform X1 [Asparagus officinalis]	*	*	*	*	*	*	*	*	*
TRINITY_DN195_c0_g1_i5	uncharacterized protein LOC109848396 isoform X1 [Asparagus officinalis]	*	*	*	*	*	*	*	*	*
TRINITY_DN195_c0_g1_i6	uncharacterized protein LOC109848396 isoform X1 [Asparagus officinalis]	*	*	*	*	*	*	*	*	*
TRINITY_DN195_c0_g1_i1	uncharacterized protein LOC109848396 isoform X1 [Asparagus officinalis]	*	*	*	*	*	*	*	*	*
TRINITY_DN195_c0_g1_i2	uncharacterized protein LOC109848396 isoform X1 [Asparagus officinalis]	*	*	*	*	*	*	*	*	*
TRINITY_DN195_c0_g1_i3	uncharacterized protein LOC109848396 isoform X1 [Asparagus officinalis]	*	*	*	*	*	*	*	*	*
TRINITY_DN105_c1_g1_i1	uncharacterized protein LOC109823615 [Asparagus officinalis]	*	*	*	*	*	*	*	*	*
TRINITY_DN105_c2_g1_i1	uncharacterized protein LOC103704827 [Phoenix dactylifera]	*	*	*	*	*	*	*	*	*
TRINITY_DN105_c0_g1_i4	uncharacterized protein LOC109823615 [Asparagus officinalis]	*	*	*	*	*	*	*	*	*
TRINITY_DN105_c0_g1_i5	uncharacterized protein LOC109823615 [Asparagus officinalis]	*	*	*	*	*	*	*	*	*
TRINITY_DN105_c0_g1_i6	uncharacterized protein LOC109823615 [Asparagus officinalis]	*	*	*	*	*	*	*	*	*
TRINITY_DN105_c0_g1_i7	uncharacterized protein LOC109823615 [Asparagus officinalis]	*	*	*	*	*	*	*	*	*
TRINITY_DN105_c0_g1_i1	uncharacterized protein LOC109823615 [Asparagus officinalis]	*	*	*	*	*	*	*	*	*
TRINITY_DN105_c0_g1_i2	uncharacterized protein LOC109823615 [Asparagus officinalis]	*	*	*	*	*	*	*	*	*
TRINITY_DN105_c0_g1_i3	uncharacterized protein LOC109823615 [Asparagus officinalis]	*	*	*	*	*	*	*	*	*
TRINITY_DN137_c0_g1_i4	NAD(P)H-quinone oxidoreductase subunit U, chloroplastic [Asparagus officinalis]	GO:0009507(chloroplast);GO:0016021(integral component of membrane);GO:0010598(NAD)	K23052	ndhU	http://www.genome.jp/dbget-bin/www_bget?ko:K23052	*	*	*	sp|Q84VQ4|NDHU_ARATH	NAD(P)H-quinone oxidoreductase subunit U, chloroplastic OS=Arabidopsis thaliana OX=3702 GN=ndhU PE=1 SV=1
TRINITY_DN137_c0_g1_i5	hypothetical protein C4D60_Mb08t30670 [Musa balbisiana]	GO:0009507(chloroplast);GO:0016021(integral component of membrane);GO:0010598(NAD)	K23052	ndhU	http://www.genome.jp/dbget-bin/www_bget?ko:K23052	*	*	*	sp|Q84VQ4|NDHU_ARATH	NAD(P)H-quinone oxidoreductase subunit U, chloroplastic OS=Arabidopsis thaliana OX=3702 GN=ndhU PE=1 SV=1
TRINITY_DN137_c0_g1_i6	NAD(P)H-quinone oxidoreductase subunit U, chloroplastic [Asparagus officinalis]	GO:0009507(chloroplast);GO:0016021(integral component of membrane);GO:0010598(NAD);GO:0009535(chloroplast thylakoid membrane)	K23052	ndhU	http://www.genome.jp/dbget-bin/www_bget?ko:K23052	*	*	*	sp|Q84VQ4|NDHU_ARATH	NAD(P)H-quinone oxidoreductase subunit U, chloroplastic OS=Arabidopsis thaliana OX=3702 GN=ndhU PE=1 SV=1
TRINITY_DN137_c0_g1_i1	NAD(P)H-quinone oxidoreductase subunit U, chloroplastic [Asparagus officinalis]	GO:0009507(chloroplast);GO:0016021(integral component of membrane);GO:0010598(NAD)	K23052	ndhU	http://www.genome.jp/dbget-bin/www_bget?ko:K23052	*	*	*	sp|Q84VQ4|NDHU_ARATH	NAD(P)H-quinone oxidoreductase subunit U, chloroplastic OS=Arabidopsis thaliana OX=3702 GN=ndhU PE=1 SV=1
TRINITY_DN137_c0_g1_i2	*	*	*	*	*	*	*	*	*	*
TRINITY_DN137_c0_g1_i3	hypothetical protein C4D60_Mb08t30670 [Musa balbisiana]	GO:0009507(chloroplast);GO:0016021(integral component of membrane);GO:0010598(NAD)	K23052	ndhU	http://www.genome.jp/dbget-bin/www_bget?ko:K23052	*	*	*	sp|Q84VQ4|NDHU_ARATH	NAD(P)H-quinone oxidoreductase subunit U, chloroplastic OS=Arabidopsis thaliana OX=3702 GN=ndhU PE=1 SV=1
TRINITY_DN169_c1_g2_i1	*	*	*	*	*	*	*	*	*	*
TRINITY_DN169_c1_g1_i1	*	*	*	*	*	*	*	*	*	*
TRINITY_DN169_c0_g1_i4	cryptochrome-1 [Asparagus officinalis]	GO:0009882(blue light photoreceptor activity)	K12118	CRY1	http://www.genome.jp/dbget-bin/www_bget?ko:K12118	ko04712(Circadian rhythm - plant)	KOG0133	Deoxyribodipyrimidine photolyase/cryptochrome	sp|Q43125|CRY1_ARATH	Cryptochrome-1 OS=Arabidopsis thaliana OX=3702 GN=CRY1 PE=1 SV=2
TRINITY_DN169_c0_g1_i5	cryptochrome-1 [Asparagus officinalis]	GO:0009882(blue light photoreceptor activity)	K12118	CRY1	http://www.genome.jp/dbget-bin/www_bget?ko:K12118	ko04712(Circadian rhythm - plant)	KOG0133	Deoxyribodipyrimidine photolyase/cryptochrome	sp|Q43125|CRY1_ARATH	Cryptochrome-1 OS=Arabidopsis thaliana OX=3702 GN=CRY1 PE=1 SV=2
TRINITY_DN169_c0_g1_i7	cryptochrome-1 [Asparagus officinalis]	GO:0009882(blue light photoreceptor activity)	K12118	CRY1	http://www.genome.jp/dbget-bin/www_bget?ko:K12118	ko04712(Circadian rhythm - plant)	KOG0133	Deoxyribodipyrimidine photolyase/cryptochrome	sp|Q43125|CRY1_ARATH	Cryptochrome-1 OS=Arabidopsis thaliana OX=3702 GN=CRY1 PE=1 SV=2
TRINITY_DN169_c0_g1_i1	cryptochrome-1 [Asparagus officinalis]	GO:0009882(blue light photoreceptor activity)	K12118	CRY1	http://www.genome.jp/dbget-bin/www_bget?ko:K12118	ko04712(Circadian rhythm - plant)	KOG0133	Deoxyribodipyrimidine photolyase/cryptochrome	sp|Q43125|CRY1_ARATH	Cryptochrome-1 OS=Arabidopsis thaliana OX=3702 GN=CRY1 PE=1 SV=2
TRINITY_DN169_c0_g1_i2	cryptochrome-1 [Asparagus officinalis]	GO:0009882(blue light photoreceptor activity)	K12118	CRY1	http://www.genome.jp/dbget-bin/www_bget?ko:K12118	ko04712(Circadian rhythm - plant)	KOG0133	Deoxyribodipyrimidine photolyase/cryptochrome	sp|Q43125|CRY1_ARATH	Cryptochrome-1 OS=Arabidopsis thaliana OX=3702 GN=CRY1 PE=1 SV=2
TRINITY_DN169_c0_g1_i3	cryptochrome-1 [Asparagus officinalis]	GO:0009882(blue light photoreceptor activity)	K12118	CRY1	http://www.genome.jp/dbget-bin/www_bget?ko:K12118	ko04712(Circadian rhythm - plant)	KOG0133	Deoxyribodipyrimidine photolyase/cryptochrome	sp|Q43125|CRY1_ARATH	Cryptochrome-1 OS=Arabidopsis thaliana OX=3702 GN=CRY1 PE=1 SV=2
TRINITY_DN186_c0_g1_i4	unnamed protein product, partial [Digitaria exilis]	GO:0004553(hydrolase activity, hydrolyzing O-glycosyl compounds);GO:0005975(carbohydrate metabolic process)	K05349	bglX	http://www.genome.jp/dbget-bin/www_bget?ko:K05349	ko00999(Biosynthesis of various plant secondary metabolites);ko00500(Starch and sucrose metabolism);ko00460(Cyanoamino acid metabolism)	*	*	*	*
TRINITY_DN186_c0_g1_i5	uncharacterized protein LOC105046272 isoform X1 [Elaeis guineensis]	GO:0008422(beta-glucosidase activity);GO:0009251(glucan catabolic process)	K05349	bglX	http://www.genome.jp/dbget-bin/www_bget?ko:K05349	ko00999(Biosynthesis of various plant secondary metabolites);ko00500(Starch and sucrose metabolism);ko00460(Cyanoamino acid metabolism)	*	*	sp|Q9FGY1|BXL1_ARATH	Beta-D-xylosidase 1 OS=Arabidopsis thaliana OX=3702 GN=BXL1 PE=1 SV=1
TRINITY_DN186_c0_g1_i6	*	*	*	*	*	*	*	*	*	*
TRINITY_DN186_c0_g1_i7	lysosomal beta glucosidase-like protein [Carex littledalei]	GO:0008422(beta-glucosidase activity);GO:0009251(glucan catabolic process)	K05349	bglX	http://www.genome.jp/dbget-bin/www_bget?ko:K05349	ko00999(Biosynthesis of various plant secondary metabolites);ko00500(Starch and sucrose metabolism);ko00460(Cyanoamino acid metabolism)	*	*	sp|Q9FGY1|BXL1_ARATH	Beta-D-xylosidase 1 OS=Arabidopsis thaliana OX=3702 GN=BXL1 PE=1 SV=1
TRINITY_DN186_c0_g1_i1	uncharacterized protein LOC105046272 isoform X2 [Elaeis guineensis]	GO:0008422(beta-glucosidase activity);GO:0009251(glucan catabolic process)	K05349	bglX	http://www.genome.jp/dbget-bin/www_bget?ko:K05349	ko00999(Biosynthesis of various plant secondary metabolites);ko00500(Starch and sucrose metabolism);ko00460(Cyanoamino acid metabolism)	*	*	sp|Q9FGY1|BXL1_ARATH	Beta-D-xylosidase 1 OS=Arabidopsis thaliana OX=3702 GN=BXL1 PE=1 SV=1
TRINITY_DN186_c0_g1_i2	uncharacterized protein LOC109820359 isoform X2 [Asparagus officinalis]	GO:0008422(beta-glucosidase activity);GO:0009251(glucan catabolic process)	K05349	bglX	http://www.genome.jp/dbget-bin/www_bget?ko:K05349	ko00999(Biosynthesis of various plant secondary metabolites);ko00500(Starch and sucrose metabolism);ko00460(Cyanoamino acid metabolism)	*	*	sp|Q9FLG1|BXL4_ARATH	Beta-D-xylosidase 4 OS=Arabidopsis thaliana OX=3702 GN=BXL4 PE=1 SV=1
TRINITY_DN186_c0_g1_i3	uncharacterized protein LOC105046272 isoform X1 [Elaeis guineensis]	GO:0008422(beta-glucosidase activity);GO:0009251(glucan catabolic process)	K05349	bglX	http://www.genome.jp/dbget-bin/www_bget?ko:K05349	ko00999(Biosynthesis of various plant secondary metabolites);ko00500(Starch and sucrose metabolism);ko00460(Cyanoamino acid metabolism)	*	*	sp|Q9FGY1|BXL1_ARATH	Beta-D-xylosidase 1 OS=Arabidopsis thaliana OX=3702 GN=BXL1 PE=1 SV=1
TRINITY_DN186_c0_g1_i8	uncharacterized protein LOC105046272 isoform X1 [Elaeis guineensis]	GO:0008422(beta-glucosidase activity);GO:0009251(glucan catabolic process)	K05349	bglX	http://www.genome.jp/dbget-bin/www_bget?ko:K05349	ko00999(Biosynthesis of various plant secondary metabolites);ko00500(Starch and sucrose metabolism);ko00460(Cyanoamino acid metabolism)	*	*	sp|Q9FGY1|BXL1_ARATH	Beta-D-xylosidase 1 OS=Arabidopsis thaliana OX=3702 GN=BXL1 PE=1 SV=1
TRINITY_DN186_c0_g1_i9	uncharacterized protein LOC105046272 isoform X2 [Elaeis guineensis]	GO:0008422(beta-glucosidase activity);GO:0009251(glucan catabolic process)	K05349	bglX	http://www.genome.jp/dbget-bin/www_bget?ko:K05349	ko00999(Biosynthesis of various plant secondary metabolites);ko00500(Starch and sucrose metabolism);ko00460(Cyanoamino acid metabolism)	*	*	sp|Q9FGY1|BXL1_ARATH	Beta-D-xylosidase 1 OS=Arabidopsis thaliana OX=3702 GN=BXL1 PE=1 SV=1
TRINITY_DN186_c0_g1_i14	uncharacterized protein LOC109820359 isoform X2 [Asparagus officinalis]	GO:0008422(beta-glucosidase activity);GO:0009251(glucan catabolic process)	K05349	bglX	http://www.genome.jp/dbget-bin/www_bget?ko:K05349	ko00999(Biosynthesis of various plant secondary metabolites);ko00500(Starch and sucrose metabolism);ko00460(Cyanoamino acid metabolism)	*	*	sp|Q9LXA8|BXL6_ARATH	Probable beta-D-xylosidase 6 OS=Arabidopsis thaliana OX=3702 GN=BXL6 PE=2 SV=1
TRINITY_DN186_c0_g1_i15	uncharacterized protein LOC105046272 isoform X1 [Elaeis guineensis]	GO:0008422(beta-glucosidase activity);GO:0009251(glucan catabolic process)	K05349	bglX	http://www.genome.jp/dbget-bin/www_bget?ko:K05349	ko00999(Biosynthesis of various plant secondary metabolites);ko00500(Starch and sucrose metabolism);ko00460(Cyanoamino acid metabolism)	*	*	sp|Q9FGY1|BXL1_ARATH	Beta-D-xylosidase 1 OS=Arabidopsis thaliana OX=3702 GN=BXL1 PE=1 SV=1
TRINITY_DN186_c0_g1_i12	uncharacterized protein LOC105046272 isoform X2 [Elaeis guineensis]	GO:0008422(beta-glucosidase activity);GO:0009251(glucan catabolic process)	K05349	bglX	http://www.genome.jp/dbget-bin/www_bget?ko:K05349	ko00999(Biosynthesis of various plant secondary metabolites);ko00500(Starch and sucrose metabolism);ko00460(Cyanoamino acid metabolism)	*	*	sp|Q9FGY1|BXL1_ARATH	Beta-D-xylosidase 1 OS=Arabidopsis thaliana OX=3702 GN=BXL1 PE=1 SV=1
TRINITY_DN186_c0_g1_i10	uncharacterized protein LOC105046272 isoform X1 [Elaeis guineensis]	GO:0008422(beta-glucosidase activity);GO:0009251(glucan catabolic process)	K05349	bglX	http://www.genome.jp/dbget-bin/www_bget?ko:K05349	ko00999(Biosynthesis of various plant secondary metabolites);ko00500(Starch and sucrose metabolism);ko00460(Cyanoamino acid metabolism)	*	*	sp|Q94KD8|BXL2_ARATH	Probable beta-D-xylosidase 2 OS=Arabidopsis thaliana OX=3702 GN=BXL2 PE=2 SV=1
TRINITY_DN183_c0_g1_i4	YTH domain-containing family protein 2-like [Asparagus officinalis]	GO:0003723(RNA binding)	K20102	YTHDF	http://www.genome.jp/dbget-bin/www_bget?ko:K20102	*	KOG1901	Uncharacterized high-glucose-regulated protein	sp|Q9LJE5|ECT2_ARATH	YTH domain-containing protein ECT2 OS=Arabidopsis thaliana OX=3702 GN=ECT2 PE=1 SV=1
TRINITY_DN183_c0_g1_i5	YTH domain-containing family protein 2-like [Asparagus officinalis]	GO:0003723(RNA binding)	K20102	YTHDF	http://www.genome.jp/dbget-bin/www_bget?ko:K20102	*	KOG1901	Uncharacterized high-glucose-regulated protein	sp|Q9LJE5|ECT2_ARATH	YTH domain-containing protein ECT2 OS=Arabidopsis thaliana OX=3702 GN=ECT2 PE=1 SV=1
TRINITY_DN183_c0_g1_i6	YTH domain-containing family protein 2-like [Asparagus officinalis]	GO:0003723(RNA binding)	K20102	YTHDF	http://www.genome.jp/dbget-bin/www_bget?ko:K20102	*	KOG1901	Uncharacterized high-glucose-regulated protein	sp|Q9LJE5|ECT2_ARATH	YTH domain-containing protein ECT2 OS=Arabidopsis thaliana OX=3702 GN=ECT2 PE=1 SV=1
TRINITY_DN183_c0_g1_i7	YTH domain-containing family protein 2-like [Asparagus officinalis]	GO:0003723(RNA binding)	K20102	YTHDF	http://www.genome.jp/dbget-bin/www_bget?ko:K20102	*	KOG1901	Uncharacterized high-glucose-regulated protein	sp|Q9LJE5|ECT2_ARATH	YTH domain-containing protein ECT2 OS=Arabidopsis thaliana OX=3702 GN=ECT2 PE=1 SV=1
TRINITY_DN183_c0_g1_i1	YTH domain-containing family protein 2-like [Asparagus officinalis]	GO:0003723(RNA binding)	K20102	YTHDF	http://www.genome.jp/dbget-bin/www_bget?ko:K20102	*	*	*	sp|Q9LJE5|ECT2_ARATH	YTH domain-containing protein ECT2 OS=Arabidopsis thaliana OX=3702 GN=ECT2 PE=1 SV=1
TRINITY_DN183_c0_g1_i2	YTH domain-containing family protein 2-like [Asparagus officinalis]	GO:0003723(RNA binding)	K20102	YTHDF	http://www.genome.jp/dbget-bin/www_bget?ko:K20102	*	KOG1901	Uncharacterized high-glucose-regulated protein	sp|Q9LJE5|ECT2_ARATH	YTH domain-containing protein ECT2 OS=Arabidopsis thaliana OX=3702 GN=ECT2 PE=1 SV=1
TRINITY_DN183_c0_g1_i3	YTH domain-containing family protein 2-like [Asparagus officinalis]	GO:0003723(RNA binding)	K20102	YTHDF	http://www.genome.jp/dbget-bin/www_bget?ko:K20102	*	KOG1901	Uncharacterized high-glucose-regulated protein	sp|Q9LJE5|ECT2_ARATH	YTH domain-containing protein ECT2 OS=Arabidopsis thaliana OX=3702 GN=ECT2 PE=1 SV=1
TRINITY_DN183_c0_g1_i8	YTH domain-containing family protein 2-like [Asparagus officinalis]	GO:0003723(RNA binding)	K20102	YTHDF	http://www.genome.jp/dbget-bin/www_bget?ko:K20102	*	KOG1902	Putative signal transduction protein involved in RNA splicing	sp|Q9LJE5|ECT2_ARATH	YTH domain-containing protein ECT2 OS=Arabidopsis thaliana OX=3702 GN=ECT2 PE=1 SV=1
TRINITY_DN183_c0_g1_i9	YTH domain-containing family protein 2-like [Asparagus officinalis]	GO:0003723(RNA binding)	K20102	YTHDF	http://www.genome.jp/dbget-bin/www_bget?ko:K20102	*	KOG1901	Uncharacterized high-glucose-regulated protein	sp|Q9LJE5|ECT2_ARATH	YTH domain-containing protein ECT2 OS=Arabidopsis thaliana OX=3702 GN=ECT2 PE=1 SV=1
TRINITY_DN183_c0_g1_i21	YTH domain-containing family protein 2-like [Asparagus officinalis]	GO:0003723(RNA binding)	K20102	YTHDF	http://www.genome.jp/dbget-bin/www_bget?ko:K20102	*	KOG1902	Putative signal transduction protein involved in RNA splicing	sp|Q9LJE5|ECT2_ARATH	YTH domain-containing protein ECT2 OS=Arabidopsis thaliana OX=3702 GN=ECT2 PE=1 SV=1
TRINITY_DN183_c0_g1_i20	YTH domain-containing family protein 2-like [Asparagus officinalis]	GO:0003723(RNA binding)	K20102	YTHDF	http://www.genome.jp/dbget-bin/www_bget?ko:K20102	*	KOG1902	Putative signal transduction protein involved in RNA splicing	sp|Q9LJE5|ECT2_ARATH	YTH domain-containing protein ECT2 OS=Arabidopsis thaliana OX=3702 GN=ECT2 PE=1 SV=1
TRINITY_DN183_c0_g1_i18	YTH domain-containing family protein 2-like [Asparagus officinalis]	GO:0003723(RNA binding)	K20102	YTHDF	http://www.genome.jp/dbget-bin/www_bget?ko:K20102	*	KOG1901	Uncharacterized high-glucose-regulated protein	sp|Q9LJE5|ECT2_ARATH	YTH domain-containing protein ECT2 OS=Arabidopsis thaliana OX=3702 GN=ECT2 PE=1 SV=1
TRINITY_DN183_c0_g1_i19	YTH domain-containing family protein 2-like [Asparagus officinalis]	GO:0003723(RNA binding)	K20102	YTHDF	http://www.genome.jp/dbget-bin/www_bget?ko:K20102	*	KOG1902	Putative signal transduction protein involved in RNA splicing	sp|Q9LJE5|ECT2_ARATH	YTH domain-containing protein ECT2 OS=Arabidopsis thaliana OX=3702 GN=ECT2 PE=1 SV=1
TRINITY_DN183_c0_g1_i16	YTH domain-containing family protein 2-like [Asparagus officinalis]	GO:0003723(RNA binding)	K20102	YTHDF	http://www.genome.jp/dbget-bin/www_bget?ko:K20102	*	KOG1902	Putative signal transduction protein involved in RNA splicing	sp|Q9LJE5|ECT2_ARATH	YTH domain-containing protein ECT2 OS=Arabidopsis thaliana OX=3702 GN=ECT2 PE=1 SV=1
TRINITY_DN183_c0_g1_i17	YTH domain-containing family protein 2-like [Asparagus officinalis]	GO:0003723(RNA binding)	K20102	YTHDF	http://www.genome.jp/dbget-bin/www_bget?ko:K20102	*	*	*	sp|Q9LJE5|ECT2_ARATH	YTH domain-containing protein ECT2 OS=Arabidopsis thaliana OX=3702 GN=ECT2 PE=1 SV=1
TRINITY_DN183_c0_g1_i14	YTH domain-containing family protein 2-like [Asparagus officinalis]	GO:0003723(RNA binding)	K20102	YTHDF	http://www.genome.jp/dbget-bin/www_bget?ko:K20102	*	KOG1901	Uncharacterized high-glucose-regulated protein	sp|Q9LJE5|ECT2_ARATH	YTH domain-containing protein ECT2 OS=Arabidopsis thaliana OX=3702 GN=ECT2 PE=1 SV=1
TRINITY_DN183_c0_g1_i15	YTH domain-containing family protein 2-like [Asparagus officinalis]	GO:0003723(RNA binding)	K20102	YTHDF	http://www.genome.jp/dbget-bin/www_bget?ko:K20102	*	KOG1901	Uncharacterized high-glucose-regulated protein	sp|Q9LJE5|ECT2_ARATH	YTH domain-containing protein ECT2 OS=Arabidopsis thaliana OX=3702 GN=ECT2 PE=1 SV=1
TRINITY_DN183_c0_g1_i12	YTH domain-containing family protein 2-like [Asparagus officinalis]	GO:0003723(RNA binding)	K20102	YTHDF	http://www.genome.jp/dbget-bin/www_bget?ko:K20102	*	KOG1901	Uncharacterized high-glucose-regulated protein	sp|Q9LJE5|ECT2_ARATH	YTH domain-containing protein ECT2 OS=Arabidopsis thaliana OX=3702 GN=ECT2 PE=1 SV=1
TRINITY_DN183_c0_g1_i13	YTH domain-containing family protein 2-like [Asparagus officinalis]	GO:0003723(RNA binding)	K20102	YTHDF	http://www.genome.jp/dbget-bin/www_bget?ko:K20102	*	KOG1901	Uncharacterized high-glucose-regulated protein	sp|Q9LJE5|ECT2_ARATH	YTH domain-containing protein ECT2 OS=Arabidopsis thaliana OX=3702 GN=ECT2 PE=1 SV=1
TRINITY_DN183_c0_g1_i10	YTH domain-containing family protein 2-like [Asparagus officinalis]	GO:0003723(RNA binding)	K20102	YTHDF	http://www.genome.jp/dbget-bin/www_bget?ko:K20102	*	KOG1901	Uncharacterized high-glucose-regulated protein	sp|Q9LJE5|ECT2_ARATH	YTH domain-containing protein ECT2 OS=Arabidopsis thaliana OX=3702 GN=ECT2 PE=1 SV=1
TRINITY_DN170_c1_g1_i5	*	*	*	*	*	*	*	*	*	*
TRINITY_DN170_c1_g1_i4	*	*	*	*	*	*	*	*	*	*
TRINITY_DN170_c1_g1_i1	*	*	*	*	*	*	*	*	*	*
TRINITY_DN170_c1_g1_i3	*	*	*	*	*	*	*	*	*	*
TRINITY_DN170_c0_g1_i4	serine/arginine-rich SC35-like splicing factor SCL30 isoform X1 [Asparagus officinalis]	GO:0003723(RNA binding)	K12900	FUSIP1	http://www.genome.jp/dbget-bin/www_bget?ko:K12900	ko03040(Spliceosome)	*	*	sp|Q8L3X8|SRC30_ARATH	Serine/arginine-rich SC35-like splicing factor SCL30 OS=Arabidopsis thaliana OX=3702 GN=SCL30 PE=1 SV=1
TRINITY_DN170_c0_g1_i5	serine/arginine-rich SC35-like splicing factor SCL30 isoform X1 [Asparagus officinalis]	GO:0003723(RNA binding);GO:0045292(mRNA cis splicing, via spliceosome);GO:0000381(regulation of alternative mRNA splicing, via spliceosome);GO:0005737(cytoplasm);GO:0016607(nuclear speck);GO:0005634(nucleus)	K12900	FUSIP1	http://www.genome.jp/dbget-bin/www_bget?ko:K12900	ko03040(Spliceosome)	KOG4207	Predicted splicing factor, SR protein superfamily	sp|Q8L3X8|SRC30_ARATH	Serine/arginine-rich SC35-like splicing factor SCL30 OS=Arabidopsis thaliana OX=3702 GN=SCL30 PE=1 SV=1
TRINITY_DN170_c0_g1_i6	serine/arginine-rich SC35-like splicing factor SCL30 isoform X1 [Asparagus officinalis]	GO:0003723(RNA binding);GO:0045292(mRNA cis splicing, via spliceosome);GO:0000381(regulation of alternative mRNA splicing, via spliceosome);GO:0005737(cytoplasm);GO:0016607(nuclear speck);GO:0005634(nucleus)	K12900	FUSIP1	http://www.genome.jp/dbget-bin/www_bget?ko:K12900	ko03040(Spliceosome)	KOG4207	Predicted splicing factor, SR protein superfamily	sp|Q8L3X8|SRC30_ARATH	Serine/arginine-rich SC35-like splicing factor SCL30 OS=Arabidopsis thaliana OX=3702 GN=SCL30 PE=1 SV=1
TRINITY_DN170_c0_g1_i7	serine/arginine-rich SC35-like splicing factor SCL30 isoform X1 [Asparagus officinalis]	GO:0003723(RNA binding);GO:0045292(mRNA cis splicing, via spliceosome);GO:0000381(regulation of alternative mRNA splicing, via spliceosome);GO:0005737(cytoplasm);GO:0016607(nuclear speck);GO:0005634(nucleus)	K12900	FUSIP1	http://www.genome.jp/dbget-bin/www_bget?ko:K12900	ko03040(Spliceosome)	KOG4207	Predicted splicing factor, SR protein superfamily	sp|Q8L3X8|SRC30_ARATH	Serine/arginine-rich SC35-like splicing factor SCL30 OS=Arabidopsis thaliana OX=3702 GN=SCL30 PE=1 SV=1
TRINITY_DN170_c0_g1_i1	serine/arginine-rich SC35-like splicing factor SCL30 isoform X1 [Asparagus officinalis]	GO:0003723(RNA binding);GO:0045292(mRNA cis splicing, via spliceosome);GO:0000381(regulation of alternative mRNA splicing, via spliceosome);GO:0005737(cytoplasm);GO:0016607(nuclear speck);GO:0005634(nucleus)	K12900	FUSIP1	http://www.genome.jp/dbget-bin/www_bget?ko:K12900	ko03040(Spliceosome)	KOG4207	Predicted splicing factor, SR protein superfamily	sp|Q8L3X8|SRC30_ARATH	Serine/arginine-rich SC35-like splicing factor SCL30 OS=Arabidopsis thaliana OX=3702 GN=SCL30 PE=1 SV=1
TRINITY_DN170_c0_g1_i2	serine/arginine-rich SC35-like splicing factor SCL30 isoform X1 [Asparagus officinalis]	GO:0003723(RNA binding);GO:0045292(mRNA cis splicing, via spliceosome);GO:0000381(regulation of alternative mRNA splicing, via spliceosome);GO:0005737(cytoplasm);GO:0016607(nuclear speck);GO:0005634(nucleus)	K12900	FUSIP1	http://www.genome.jp/dbget-bin/www_bget?ko:K12900	ko03040(Spliceosome)	KOG4207	Predicted splicing factor, SR protein superfamily	sp|Q8L3X8|SRC30_ARATH	Serine/arginine-rich SC35-like splicing factor SCL30 OS=Arabidopsis thaliana OX=3702 GN=SCL30 PE=1 SV=1
TRINITY_DN170_c0_g1_i3	serine/arginine-rich SC35-like splicing factor SCL30 isoform X1 [Asparagus officinalis]	GO:0003723(RNA binding)	K12900	FUSIP1	http://www.genome.jp/dbget-bin/www_bget?ko:K12900	ko03040(Spliceosome)	*	*	sp|Q8L3X8|SRC30_ARATH	Serine/arginine-rich SC35-like splicing factor SCL30 OS=Arabidopsis thaliana OX=3702 GN=SCL30 PE=1 SV=1
TRINITY_DN170_c0_g1_i8	serine/arginine-rich SC35-like splicing factor SCL30 isoform X1 [Asparagus officinalis]	GO:0003723(RNA binding);GO:0045292(mRNA cis splicing, via spliceosome);GO:0000381(regulation of alternative mRNA splicing, via spliceosome);GO:0005737(cytoplasm);GO:0016607(nuclear speck);GO:0005634(nucleus)	K12900	FUSIP1	http://www.genome.jp/dbget-bin/www_bget?ko:K12900	ko03040(Spliceosome)	KOG4207	Predicted splicing factor, SR protein superfamily	sp|Q8L3X8|SRC30_ARATH	Serine/arginine-rich SC35-like splicing factor SCL30 OS=Arabidopsis thaliana OX=3702 GN=SCL30 PE=1 SV=1
TRINITY_DN167_c1_g3_i1	zinc finger CCCH domain-containing protein 30-like protein [Cinnamomum micranthum f. kanehirae]	GO:0046872(metal ion binding)	*	*	*	*	*	*	sp|P93755|C3H30_ARATH	Zinc finger CCCH domain-containing protein 30 OS=Arabidopsis thaliana OX=3702 GN=At2g41900 PE=1 SV=2
TRINITY_DN167_c1_g2_i1	LOW QUALITY PROTEIN: zinc finger CCCH domain-containing protein 24-like [Asparagus officinalis]	GO:0046872(metal ion binding)	K23048	UNK	http://www.genome.jp/dbget-bin/www_bget?ko:K23048	*	*	*	sp|Q10EL1|C3H24_ORYSJ	Zinc finger CCCH domain-containing protein 24 OS=Oryza sativa subsp. japonica OX=39947 GN=Os03g0698800 PE=2 SV=1
TRINITY_DN167_c1_g2_i2	LOW QUALITY PROTEIN: zinc finger CCCH domain-containing protein 24-like [Asparagus officinalis]	GO:0046872(metal ion binding)	K23048	UNK	http://www.genome.jp/dbget-bin/www_bget?ko:K23048	*	*	*	sp|Q10EL1|C3H24_ORYSJ	Zinc finger CCCH domain-containing protein 24 OS=Oryza sativa subsp. japonica OX=39947 GN=Os03g0698800 PE=2 SV=1
TRINITY_DN167_c1_g2_i3	LOW QUALITY PROTEIN: zinc finger CCCH domain-containing protein 24-like [Asparagus officinalis]	GO:0046872(metal ion binding)	K23048	UNK	http://www.genome.jp/dbget-bin/www_bget?ko:K23048	*	*	*	sp|Q10EL1|C3H24_ORYSJ	Zinc finger CCCH domain-containing protein 24 OS=Oryza sativa subsp. japonica OX=39947 GN=Os03g0698800 PE=2 SV=1
TRINITY_DN167_c1_g1_i5	zinc finger CCCH domain-containing protein 2 [Dendrobium catenatum]	GO:0046872(metal ion binding)	K23048	UNK	http://www.genome.jp/dbget-bin/www_bget?ko:K23048	*	*	*	sp|Q9FU27|C3H2_ORYSJ	Zinc finger CCCH domain-containing protein 2 OS=Oryza sativa subsp. japonica OX=39947 GN=Os01g0192000 PE=2 SV=1
TRINITY_DN167_c1_g1_i4	*	*	*	*	*	*	*	*	*	*
TRINITY_DN167_c1_g1_i7	Zinc finger CCCH domain-containing protein 2 [Apostasia shenzhenica]	GO:0046872(metal ion binding)	K23048	UNK	http://www.genome.jp/dbget-bin/www_bget?ko:K23048	*	KOG1595	CCCH-type Zn-finger protein	sp|Q6L4N4|C3H35_ORYSJ	Zinc finger CCCH domain-containing protein 35 OS=Oryza sativa subsp. japonica OX=39947 GN=Os05g0195200 PE=2 SV=1
TRINITY_DN167_c1_g1_i6	zinc finger CCCH domain-containing protein 20-like [Vigna unguiculata]	GO:0046872(metal ion binding)	K23048	UNK	http://www.genome.jp/dbget-bin/www_bget?ko:K23048	*	KOG1595	CCCH-type Zn-finger protein	sp|Q6L4N4|C3H35_ORYSJ	Zinc finger CCCH domain-containing protein 35 OS=Oryza sativa subsp. japonica OX=39947 GN=Os05g0195200 PE=2 SV=1
TRINITY_DN167_c1_g1_i1	zinc finger CCCH domain-containing protein 2 [Dendrobium catenatum]	GO:0046872(metal ion binding)	K23048	UNK	http://www.genome.jp/dbget-bin/www_bget?ko:K23048	*	*	*	sp|Q9FU27|C3H2_ORYSJ	Zinc finger CCCH domain-containing protein 2 OS=Oryza sativa subsp. japonica OX=39947 GN=Os01g0192000 PE=2 SV=1
TRINITY_DN167_c1_g1_i3	*	*	*	*	*	*	*	*	*	*
TRINITY_DN167_c2_g1_i1	*	*	*	*	*	*	*	*	*	*
TRINITY_DN167_c0_g1_i1	zinc finger CCCH domain-containing protein 33-like [Dendrobium catenatum]	GO:0046872(metal ion binding)	K23047	UNKL	http://www.genome.jp/dbget-bin/www_bget?ko:K23047	*	*	*	sp|Q9LUZ4|C3H66_ARATH	Zinc finger CCCH domain-containing protein 66 OS=Arabidopsis thaliana OX=3702 GN=At5g58620 PE=2 SV=1
TRINITY_DN167_c0_g1_i2	zinc finger CCCH domain-containing protein 33-like [Dendrobium catenatum]	GO:0046872(metal ion binding)	K23047	UNKL	http://www.genome.jp/dbget-bin/www_bget?ko:K23047	*	*	*	sp|Q9LUZ4|C3H66_ARATH	Zinc finger CCCH domain-containing protein 66 OS=Arabidopsis thaliana OX=3702 GN=At5g58620 PE=2 SV=1
TRINITY_DN167_c0_g1_i3	zinc finger CCCH domain-containing protein 33-like [Dendrobium catenatum]	GO:0046872(metal ion binding)	K23047	UNKL	http://www.genome.jp/dbget-bin/www_bget?ko:K23047	*	*	*	sp|Q9LUZ4|C3H66_ARATH	Zinc finger CCCH domain-containing protein 66 OS=Arabidopsis thaliana OX=3702 GN=At5g58620 PE=2 SV=1
TRINITY_DN136_c0_g1_i4	uncharacterized protein A4U43_C06F6210 [Asparagus officinalis]	GO:0016560(protein import into peroxisome matrix, docking);GO:0005778(peroxisomal membrane);GO:0005102(signaling receptor binding);GO:1990429(peroxisomal importomer complex)	K13343	PEX14	http://www.genome.jp/dbget-bin/www_bget?ko:K13343	ko04146(Peroxisome)	*	*	sp|Q9FXT6|PEX14_ARATH	Peroxisomal membrane protein PEX14 OS=Arabidopsis thaliana OX=3702 GN=PEX14 PE=1 SV=2
TRINITY_DN136_c0_g1_i5	uncharacterized protein A4U43_C06F6210 [Asparagus officinalis]	GO:0016560(protein import into peroxisome matrix, docking);GO:0005778(peroxisomal membrane);GO:0005102(signaling receptor binding);GO:1990429(peroxisomal importomer complex);GO:0016021(integral component of membrane)	K13343	PEX14	http://www.genome.jp/dbget-bin/www_bget?ko:K13343	ko04146(Peroxisome)	*	*	sp|Q9FXT6|PEX14_ARATH	Peroxisomal membrane protein PEX14 OS=Arabidopsis thaliana OX=3702 GN=PEX14 PE=1 SV=2
TRINITY_DN136_c0_g1_i6	uncharacterized protein A4U43_C06F6210 [Asparagus officinalis]	GO:0016560(protein import into peroxisome matrix, docking);GO:0005778(peroxisomal membrane);GO:0005102(signaling receptor binding);GO:1990429(peroxisomal importomer complex);GO:0016021(integral component of membrane)	K13343	PEX14	http://www.genome.jp/dbget-bin/www_bget?ko:K13343	ko04146(Peroxisome)	*	*	sp|Q9FXT6|PEX14_ARATH	Peroxisomal membrane protein PEX14 OS=Arabidopsis thaliana OX=3702 GN=PEX14 PE=1 SV=2
TRINITY_DN136_c0_g1_i7	uncharacterized protein A4U43_C06F6210 [Asparagus officinalis]	GO:0016560(protein import into peroxisome matrix, docking);GO:0005778(peroxisomal membrane);GO:0005102(signaling receptor binding);GO:1990429(peroxisomal importomer complex);GO:0016021(integral component of membrane)	K13343	PEX14	http://www.genome.jp/dbget-bin/www_bget?ko:K13343	ko04146(Peroxisome)	*	*	sp|Q9FXT6|PEX14_ARATH	Peroxisomal membrane protein PEX14 OS=Arabidopsis thaliana OX=3702 GN=PEX14 PE=1 SV=2
TRINITY_DN136_c0_g1_i1	uncharacterized protein A4U43_C06F6210 [Asparagus officinalis]	GO:0016560(protein import into peroxisome matrix, docking);GO:0005778(peroxisomal membrane);GO:0005102(signaling receptor binding);GO:1990429(peroxisomal importomer complex);GO:0016021(integral component of membrane)	K13343	PEX14	http://www.genome.jp/dbget-bin/www_bget?ko:K13343	ko04146(Peroxisome)	*	*	sp|Q9FXT6|PEX14_ARATH	Peroxisomal membrane protein PEX14 OS=Arabidopsis thaliana OX=3702 GN=PEX14 PE=1 SV=2
TRINITY_DN136_c0_g1_i2	uncharacterized protein A4U43_C06F6210 [Asparagus officinalis]	GO:0016560(protein import into peroxisome matrix, docking);GO:0005778(peroxisomal membrane);GO:0005102(signaling receptor binding);GO:1990429(peroxisomal importomer complex);GO:0016021(integral component of membrane)	K13343	PEX14	http://www.genome.jp/dbget-bin/www_bget?ko:K13343	ko04146(Peroxisome)	*	*	sp|Q9FXT6|PEX14_ARATH	Peroxisomal membrane protein PEX14 OS=Arabidopsis thaliana OX=3702 GN=PEX14 PE=1 SV=2
TRINITY_DN136_c0_g1_i3	uncharacterized protein A4U43_C06F6210 [Asparagus officinalis]	GO:0016560(protein import into peroxisome matrix, docking);GO:0005778(peroxisomal membrane);GO:0005102(signaling receptor binding);GO:1990429(peroxisomal importomer complex)	K13343	PEX14	http://www.genome.jp/dbget-bin/www_bget?ko:K13343	ko04146(Peroxisome)	*	*	sp|Q9FXT6|PEX14_ARATH	Peroxisomal membrane protein PEX14 OS=Arabidopsis thaliana OX=3702 GN=PEX14 PE=1 SV=2
TRINITY_DN136_c0_g1_i8	uncharacterized protein A4U43_C06F6210 [Asparagus officinalis]	GO:0016560(protein import into peroxisome matrix, docking);GO:0005778(peroxisomal membrane);GO:0005102(signaling receptor binding);GO:1990429(peroxisomal importomer complex)	K13343	PEX14	http://www.genome.jp/dbget-bin/www_bget?ko:K13343	ko04146(Peroxisome)	*	*	sp|Q9FXT6|PEX14_ARATH	Peroxisomal membrane protein PEX14 OS=Arabidopsis thaliana OX=3702 GN=PEX14 PE=1 SV=2
TRINITY_DN152_c1_g2_i1	*	*	*	*	*	*	*	*	*	*
TRINITY_DN152_c1_g1_i1	*	*	*	*	*	*	*	*	*	*
TRINITY_DN152_c0_g1_i4	RGG repeats nuclear RNA binding protein A-like [Asparagus officinalis]	GO:0003723(RNA binding)	K13199	SERBP1	http://www.genome.jp/dbget-bin/www_bget?ko:K13199	*	*	*	sp|Q9SQ56|RGGA_TOBAC	RGG repeats nuclear RNA binding protein A (Fragment) OS=Nicotiana tabacum OX=4097 GN=RggA PE=2 SV=1
TRINITY_DN152_c0_g1_i5	RGG repeats nuclear RNA binding protein A-like [Asparagus officinalis]	GO:0003723(RNA binding)	K13199	SERBP1	http://www.genome.jp/dbget-bin/www_bget?ko:K13199	*	*	*	sp|Q9SQ56|RGGA_TOBAC	RGG repeats nuclear RNA binding protein A (Fragment) OS=Nicotiana tabacum OX=4097 GN=RggA PE=2 SV=1
TRINITY_DN152_c0_g1_i6	RGG repeats nuclear RNA binding protein A-like [Asparagus officinalis]	GO:0003723(RNA binding)	K13199	SERBP1	http://www.genome.jp/dbget-bin/www_bget?ko:K13199	*	*	*	sp|Q9SQ56|RGGA_TOBAC	RGG repeats nuclear RNA binding protein A (Fragment) OS=Nicotiana tabacum OX=4097 GN=RggA PE=2 SV=1
TRINITY_DN152_c0_g1_i7	RGG repeats nuclear RNA binding protein A-like [Asparagus officinalis]	GO:0003723(RNA binding)	K13199	SERBP1	http://www.genome.jp/dbget-bin/www_bget?ko:K13199	*	*	*	sp|Q9SQ56|RGGA_TOBAC	RGG repeats nuclear RNA binding protein A (Fragment) OS=Nicotiana tabacum OX=4097 GN=RggA PE=2 SV=1
TRINITY_DN152_c0_g1_i1	RGG repeats nuclear RNA binding protein A-like [Asparagus officinalis]	GO:0003723(RNA binding)	K13199	SERBP1	http://www.genome.jp/dbget-bin/www_bget?ko:K13199	*	*	*	sp|Q9SQ56|RGGA_TOBAC	RGG repeats nuclear RNA binding protein A (Fragment) OS=Nicotiana tabacum OX=4097 GN=RggA PE=2 SV=1
TRINITY_DN152_c0_g1_i2	RGG repeats nuclear RNA binding protein A-like [Asparagus officinalis]	GO:0003723(RNA binding)	K13199	SERBP1	http://www.genome.jp/dbget-bin/www_bget?ko:K13199	*	*	*	sp|Q9SQ56|RGGA_TOBAC	RGG repeats nuclear RNA binding protein A (Fragment) OS=Nicotiana tabacum OX=4097 GN=RggA PE=2 SV=1
TRINITY_DN152_c0_g1_i3	RGG repeats nuclear RNA binding protein A-like [Asparagus officinalis]	GO:0003723(RNA binding);GO:0016021(integral component of membrane)	K13199	SERBP1	http://www.genome.jp/dbget-bin/www_bget?ko:K13199	*	*	*	sp|Q9SQ56|RGGA_TOBAC	RGG repeats nuclear RNA binding protein A (Fragment) OS=Nicotiana tabacum OX=4097 GN=RggA PE=2 SV=1
TRINITY_DN152_c0_g1_i8	RGG repeats nuclear RNA binding protein A-like [Asparagus officinalis]	GO:0003723(RNA binding)	K13199	SERBP1	http://www.genome.jp/dbget-bin/www_bget?ko:K13199	*	*	*	sp|Q9SQ56|RGGA_TOBAC	RGG repeats nuclear RNA binding protein A (Fragment) OS=Nicotiana tabacum OX=4097 GN=RggA PE=2 SV=1
TRINITY_DN152_c0_g1_i9	RGG repeats nuclear RNA binding protein A-like [Asparagus officinalis]	GO:0003723(RNA binding)	K13199	SERBP1	http://www.genome.jp/dbget-bin/www_bget?ko:K13199	*	*	*	sp|Q9SQ56|RGGA_TOBAC	RGG repeats nuclear RNA binding protein A (Fragment) OS=Nicotiana tabacum OX=4097 GN=RggA PE=2 SV=1
TRINITY_DN191_c0_g1_i4	protein LHY-like isoform X1 [Asparagus officinalis]	GO:0003677(DNA binding);GO:0005634(nucleus)	K12133	LHY	http://www.genome.jp/dbget-bin/www_bget?ko:K12133	ko04712(Circadian rhythm - plant)	*	*	sp|A0A0P0XBU0|CCA1_ORYSJ	Protein CCA1 OS=Oryza sativa subsp. japonica OX=39947 GN=CCA1 PE=1 SV=1
TRINITY_DN191_c0_g1_i5	protein LHY-like isoform X1 [Asparagus officinalis]	GO:0003677(DNA binding);GO:0005634(nucleus)	K12133	LHY	http://www.genome.jp/dbget-bin/www_bget?ko:K12133	ko04712(Circadian rhythm - plant)	*	*	sp|A0A0P0XBU0|CCA1_ORYSJ	Protein CCA1 OS=Oryza sativa subsp. japonica OX=39947 GN=CCA1 PE=1 SV=1
TRINITY_DN191_c0_g1_i6	protein LHY-like isoform X1 [Asparagus officinalis]	GO:0003677(DNA binding);GO:0005634(nucleus)	K12133	LHY	http://www.genome.jp/dbget-bin/www_bget?ko:K12133	ko04712(Circadian rhythm - plant)	*	*	sp|A0A0P0XBU0|CCA1_ORYSJ	Protein CCA1 OS=Oryza sativa subsp. japonica OX=39947 GN=CCA1 PE=1 SV=1
TRINITY_DN191_c0_g1_i7	protein LHY-like isoform X1 [Asparagus officinalis]	GO:0003677(DNA binding);GO:0005634(nucleus)	K12133	LHY	http://www.genome.jp/dbget-bin/www_bget?ko:K12133	ko04712(Circadian rhythm - plant)	*	*	sp|A0A0G3VTN5|LHY_PETHY	Protein LATE ELONGATED HYPOCOTYL OS=Petunia hybrida OX=4102 GN=LHY PE=2 SV=1
TRINITY_DN191_c0_g1_i1	protein LHY-like isoform X1 [Asparagus officinalis]	GO:0003677(DNA binding);GO:0005634(nucleus)	K12133	LHY	http://www.genome.jp/dbget-bin/www_bget?ko:K12133	ko04712(Circadian rhythm - plant)	*	*	sp|A0A0G3VTN5|LHY_PETHY	Protein LATE ELONGATED HYPOCOTYL OS=Petunia hybrida OX=4102 GN=LHY PE=2 SV=1
TRINITY_DN191_c0_g1_i2	protein LHY-like isoform X1 [Asparagus officinalis]	GO:0003677(DNA binding);GO:0005634(nucleus)	K12133	LHY	http://www.genome.jp/dbget-bin/www_bget?ko:K12133	ko04712(Circadian rhythm - plant)	*	*	sp|A0A0P0XBU0|CCA1_ORYSJ	Protein CCA1 OS=Oryza sativa subsp. japonica OX=39947 GN=CCA1 PE=1 SV=1
TRINITY_DN191_c0_g1_i3	protein LHY-like isoform X1 [Asparagus officinalis]	GO:0003677(DNA binding);GO:0005634(nucleus)	K12133	LHY	http://www.genome.jp/dbget-bin/www_bget?ko:K12133	ko04712(Circadian rhythm - plant)	*	*	sp|A0A0P0XBU0|CCA1_ORYSJ	Protein CCA1 OS=Oryza sativa subsp. japonica OX=39947 GN=CCA1 PE=1 SV=1
TRINITY_DN191_c0_g1_i8	protein LHY-like isoform X1 [Asparagus officinalis]	GO:0003677(DNA binding);GO:0005634(nucleus)	K12133	LHY	http://www.genome.jp/dbget-bin/www_bget?ko:K12133	ko04712(Circadian rhythm - plant)	*	*	sp|A0A0P0XBU0|CCA1_ORYSJ	Protein CCA1 OS=Oryza sativa subsp. japonica OX=39947 GN=CCA1 PE=1 SV=1
TRINITY_DN191_c0_g1_i9	protein LHY-like isoform X1 [Asparagus officinalis]	GO:0003677(DNA binding);GO:0005634(nucleus)	K12133	LHY	http://www.genome.jp/dbget-bin/www_bget?ko:K12133	ko04712(Circadian rhythm - plant)	*	*	sp|A0A0P0XBU0|CCA1_ORYSJ	Protein CCA1 OS=Oryza sativa subsp. japonica OX=39947 GN=CCA1 PE=1 SV=1
TRINITY_DN191_c0_g1_i23	protein LHY-like isoform X1 [Asparagus officinalis]	GO:0003677(DNA binding);GO:0005634(nucleus)	K12133	LHY	http://www.genome.jp/dbget-bin/www_bget?ko:K12133	ko04712(Circadian rhythm - plant)	*	*	sp|A0A0G3VTN5|LHY_PETHY	Protein LATE ELONGATED HYPOCOTYL OS=Petunia hybrida OX=4102 GN=LHY PE=2 SV=1
TRINITY_DN191_c0_g1_i22	protein LHY-like isoform X1 [Asparagus officinalis]	GO:0003677(DNA binding);GO:0005634(nucleus)	K12133	LHY	http://www.genome.jp/dbget-bin/www_bget?ko:K12133	ko04712(Circadian rhythm - plant)	*	*	sp|A0A0P0XBU0|CCA1_ORYSJ	Protein CCA1 OS=Oryza sativa subsp. japonica OX=39947 GN=CCA1 PE=1 SV=1
TRINITY_DN191_c0_g1_i21	protein LHY-like isoform X1 [Asparagus officinalis]	GO:0003677(DNA binding);GO:0005634(nucleus)	K12133	LHY	http://www.genome.jp/dbget-bin/www_bget?ko:K12133	ko04712(Circadian rhythm - plant)	*	*	sp|A0A0P0XBU0|CCA1_ORYSJ	Protein CCA1 OS=Oryza sativa subsp. japonica OX=39947 GN=CCA1 PE=1 SV=1
TRINITY_DN191_c0_g1_i20	protein LHY-like isoform X1 [Asparagus officinalis]	GO:0003677(DNA binding);GO:0005634(nucleus)	K12133	LHY	http://www.genome.jp/dbget-bin/www_bget?ko:K12133	ko04712(Circadian rhythm - plant)	*	*	sp|A0A0G3VTN5|LHY_PETHY	Protein LATE ELONGATED HYPOCOTYL OS=Petunia hybrida OX=4102 GN=LHY PE=2 SV=1
TRINITY_DN191_c0_g1_i18	protein LHY-like isoform X1 [Asparagus officinalis]	*	K12133	LHY	http://www.genome.jp/dbget-bin/www_bget?ko:K12133	ko04712(Circadian rhythm - plant)	*	*	sp|A0A0G3VTN5|LHY_PETHY	Protein LATE ELONGATED HYPOCOTYL OS=Petunia hybrida OX=4102 GN=LHY PE=2 SV=1
TRINITY_DN191_c0_g1_i16	protein LHY-like isoform X1 [Asparagus officinalis]	GO:0003677(DNA binding);GO:0005634(nucleus)	K12133	LHY	http://www.genome.jp/dbget-bin/www_bget?ko:K12133	ko04712(Circadian rhythm - plant)	*	*	sp|A0A0G3VTN5|LHY_PETHY	Protein LATE ELONGATED HYPOCOTYL OS=Petunia hybrida OX=4102 GN=LHY PE=2 SV=1
TRINITY_DN191_c0_g1_i17	protein LHY-like isoform X1 [Asparagus officinalis]	GO:0003677(DNA binding);GO:0005634(nucleus)	K12133	LHY	http://www.genome.jp/dbget-bin/www_bget?ko:K12133	ko04712(Circadian rhythm - plant)	*	*	sp|A0A0P0XBU0|CCA1_ORYSJ	Protein CCA1 OS=Oryza sativa subsp. japonica OX=39947 GN=CCA1 PE=1 SV=1
TRINITY_DN191_c0_g1_i14	protein LHY-like isoform X1 [Asparagus officinalis]	GO:0003677(DNA binding);GO:0005634(nucleus)	K12133	LHY	http://www.genome.jp/dbget-bin/www_bget?ko:K12133	ko04712(Circadian rhythm - plant)	*	*	sp|A0A0P0XBU0|CCA1_ORYSJ	Protein CCA1 OS=Oryza sativa subsp. japonica OX=39947 GN=CCA1 PE=1 SV=1
TRINITY_DN191_c0_g1_i15	protein LHY-like isoform X1 [Asparagus officinalis]	GO:0003677(DNA binding);GO:0005634(nucleus)	K12133	LHY	http://www.genome.jp/dbget-bin/www_bget?ko:K12133	ko04712(Circadian rhythm - plant)	*	*	sp|A0A0P0XBU0|CCA1_ORYSJ	Protein CCA1 OS=Oryza sativa subsp. japonica OX=39947 GN=CCA1 PE=1 SV=1
TRINITY_DN191_c0_g1_i12	protein LHY-like isoform X1 [Asparagus officinalis]	GO:0003677(DNA binding);GO:0005634(nucleus)	K12133	LHY	http://www.genome.jp/dbget-bin/www_bget?ko:K12133	ko04712(Circadian rhythm - plant)	*	*	sp|A0A0G3VTN5|LHY_PETHY	Protein LATE ELONGATED HYPOCOTYL OS=Petunia hybrida OX=4102 GN=LHY PE=2 SV=1
TRINITY_DN191_c0_g1_i13	protein LHY-like isoform X1 [Asparagus officinalis]	GO:0003677(DNA binding);GO:0005634(nucleus)	K12133	LHY	http://www.genome.jp/dbget-bin/www_bget?ko:K12133	ko04712(Circadian rhythm - plant)	*	*	sp|A0A0P0XBU0|CCA1_ORYSJ	Protein CCA1 OS=Oryza sativa subsp. japonica OX=39947 GN=CCA1 PE=1 SV=1
TRINITY_DN191_c0_g1_i10	protein LHY-like isoform X1 [Asparagus officinalis]	GO:0003677(DNA binding);GO:0005634(nucleus)	K12133	LHY	http://www.genome.jp/dbget-bin/www_bget?ko:K12133	ko04712(Circadian rhythm - plant)	*	*	sp|A0A0G3VTN5|LHY_PETHY	Protein LATE ELONGATED HYPOCOTYL OS=Petunia hybrida OX=4102 GN=LHY PE=2 SV=1
TRINITY_DN191_c0_g1_i11	protein LHY-like isoform X1 [Asparagus officinalis]	GO:0003677(DNA binding);GO:0005634(nucleus)	K12133	LHY	http://www.genome.jp/dbget-bin/www_bget?ko:K12133	ko04712(Circadian rhythm - plant)	*	*	sp|A0A0P0XBU0|CCA1_ORYSJ	Protein CCA1 OS=Oryza sativa subsp. japonica OX=39947 GN=CCA1 PE=1 SV=1
TRINITY_DN145_c1_g1_i1	putative disease resistance protein RGA1 [Elaeis guineensis]	GO:0043531(ADP binding);GO:0005524(ATP binding);GO:0006952(defense response)	*	*	*	*	*	*	sp|Q7XBQ9|RGA2_SOLBU	Disease resistance protein RGA2 OS=Solanum bulbocastanum OX=147425 GN=RGA2 PE=1 SV=1
TRINITY_DN145_c0_g1_i4	isoflavone reductase-like protein [Asparagus officinalis]	*	K23050	PCBER1	http://www.genome.jp/dbget-bin/www_bget?ko:K23050	*	*	*	sp|E1U332|ALL12_OLEEU	Isoflavone reductase-like protein OS=Olea europaea OX=4146 PE=1 SV=1
TRINITY_DN145_c0_g1_i5	isoflavone reductase-like protein [Asparagus officinalis]	*	K23050	PCBER1	http://www.genome.jp/dbget-bin/www_bget?ko:K23050	*	*	*	sp|E1U332|ALL12_OLEEU	Isoflavone reductase-like protein OS=Olea europaea OX=4146 PE=1 SV=1
TRINITY_DN145_c0_g1_i1	isoflavone reductase-like protein [Asparagus officinalis]	*	K23050	PCBER1	http://www.genome.jp/dbget-bin/www_bget?ko:K23050	*	*	*	sp|E1U332|ALL12_OLEEU	Isoflavone reductase-like protein OS=Olea europaea OX=4146 PE=1 SV=1
TRINITY_DN145_c0_g1_i2	isoflavone reductase-like protein [Asparagus officinalis]	*	K23050	PCBER1	http://www.genome.jp/dbget-bin/www_bget?ko:K23050	*	*	*	sp|Q9FUW6|BETV6_BETPN	Phenylcoumaran benzylic ether reductase Betv6 OS=Betula pendula OX=3505 GN=BETV6 PE=1 SV=1
TRINITY_DN145_c0_g1_i3	isoflavone reductase-like protein [Asparagus officinalis]	*	K23050	PCBER1	http://www.genome.jp/dbget-bin/www_bget?ko:K23050	*	*	*	sp|E1U332|ALL12_OLEEU	Isoflavone reductase-like protein OS=Olea europaea OX=4146 PE=1 SV=1
TRINITY_DN108_c1_g1_i1	claspin [Asparagus officinalis]	GO:0006281(DNA repair);GO:0007064(mitotic sister chromatid cohesion);GO:0000785(chromatin);GO:0005634(nucleus)	*	*	*	*	KOG1525	Sister chromatid cohesion complex Cohesin, subunit PDS5	sp|Q8GUP3|PDS5C_ARATH	Sister chromatid cohesion protein PDS5 homolog C OS=Arabidopsis thaliana OX=3702 GN=PDS5C PE=1 SV=1
TRINITY_DN108_c1_g1_i2	claspin [Asparagus officinalis]	GO:0006281(DNA repair);GO:0007064(mitotic sister chromatid cohesion);GO:0000785(chromatin);GO:0005634(nucleus)	*	*	*	*	KOG1525	Sister chromatid cohesion complex Cohesin, subunit PDS5	sp|Q8GUP3|PDS5C_ARATH	Sister chromatid cohesion protein PDS5 homolog C OS=Arabidopsis thaliana OX=3702 GN=PDS5C PE=1 SV=1
TRINITY_DN108_c0_g1_i4	claspin [Asparagus officinalis]	GO:0006281(DNA repair);GO:0007064(mitotic sister chromatid cohesion);GO:0000785(chromatin);GO:0005634(nucleus)	*	*	*	*	*	*	sp|A8MRD9|PDS5D_ARATH	Sister chromatid cohesion protein PDS5 homolog D OS=Arabidopsis thaliana OX=3702 GN=PDS5D PE=2 SV=3
TRINITY_DN108_c0_g1_i5	claspin [Asparagus officinalis]	GO:0006281(DNA repair);GO:0007064(mitotic sister chromatid cohesion);GO:0000785(chromatin);GO:0005634(nucleus)	*	*	*	*	*	*	sp|A8MRD9|PDS5D_ARATH	Sister chromatid cohesion protein PDS5 homolog D OS=Arabidopsis thaliana OX=3702 GN=PDS5D PE=2 SV=3
TRINITY_DN108_c0_g1_i6	claspin [Asparagus officinalis]	GO:0006281(DNA repair);GO:0007064(mitotic sister chromatid cohesion);GO:0000785(chromatin);GO:0005634(nucleus)	*	*	*	*	*	*	sp|A8MRD9|PDS5D_ARATH	Sister chromatid cohesion protein PDS5 homolog D OS=Arabidopsis thaliana OX=3702 GN=PDS5D PE=2 SV=3
TRINITY_DN108_c0_g1_i1	claspin [Asparagus officinalis]	GO:0006281(DNA repair);GO:0007064(mitotic sister chromatid cohesion);GO:0000785(chromatin);GO:0005634(nucleus)	*	*	*	*	*	*	sp|A8MRD9|PDS5D_ARATH	Sister chromatid cohesion protein PDS5 homolog D OS=Arabidopsis thaliana OX=3702 GN=PDS5D PE=2 SV=3
TRINITY_DN108_c0_g1_i2	claspin [Asparagus officinalis]	GO:0006281(DNA repair);GO:0007064(mitotic sister chromatid cohesion);GO:0000785(chromatin);GO:0005634(nucleus)	*	*	*	*	*	*	sp|A8MRD9|PDS5D_ARATH	Sister chromatid cohesion protein PDS5 homolog D OS=Arabidopsis thaliana OX=3702 GN=PDS5D PE=2 SV=3
TRINITY_DN108_c0_g1_i3	claspin [Asparagus officinalis]	GO:0006281(DNA repair);GO:0007064(mitotic sister chromatid cohesion);GO:0000785(chromatin);GO:0005634(nucleus)	*	*	*	*	*	*	sp|A8MRD9|PDS5D_ARATH	Sister chromatid cohesion protein PDS5 homolog D OS=Arabidopsis thaliana OX=3702 GN=PDS5D PE=2 SV=3
TRINITY_DN180_c1_g1_i1	*	*	*	*	*	*	*	*	*	*
TRINITY_DN180_c0_g1_i4	protein TIC 62, chloroplastic [Asparagus officinalis]	GO:0016491(oxidoreductase activity);GO:0016616(oxidoreductase activity, acting on the CH-OH group of donors, NAD or NADP as acceptor);GO:0009941(chloroplast envelope);GO:0009570(chloroplast stroma)	*	*	*	*	*	*	sp|D5JWB3|SARED_ESCCA	Sanguinarine reductase OS=Eschscholzia californica OX=3467 GN=SARED1 PE=1 SV=1
TRINITY_DN180_c0_g1_i5	protein TIC 62, chloroplastic [Asparagus officinalis]	GO:0016491(oxidoreductase activity);GO:0016616(oxidoreductase activity, acting on the CH-OH group of donors, NAD or NADP as acceptor)	*	*	*	*	*	*	*	*
TRINITY_DN180_c0_g1_i6	hypothetical protein C4D60_Mb03t18580 [Musa balbisiana]	GO:0016491(oxidoreductase activity);GO:0016616(oxidoreductase activity, acting on the CH-OH group of donors, NAD or NADP as acceptor);GO:0009941(chloroplast envelope);GO:0009570(chloroplast stroma)	*	*	*	*	*	*	sp|D5JWB3|SARED_ESCCA	Sanguinarine reductase OS=Eschscholzia californica OX=3467 GN=SARED1 PE=1 SV=1
TRINITY_DN180_c0_g1_i7	hypothetical protein C4D60_Mb03t18580 [Musa balbisiana]	GO:0016491(oxidoreductase activity);GO:0016616(oxidoreductase activity, acting on the CH-OH group of donors, NAD or NADP as acceptor);GO:0009941(chloroplast envelope);GO:0009570(chloroplast stroma)	*	*	*	*	*	*	sp|D5JWB3|SARED_ESCCA	Sanguinarine reductase OS=Eschscholzia californica OX=3467 GN=SARED1 PE=1 SV=1
TRINITY_DN180_c0_g1_i1	protein TIC 62, chloroplastic [Asparagus officinalis]	*	*	*	*	*	*	*	*	*
TRINITY_DN180_c0_g1_i2	protein TIC 62, chloroplastic [Asparagus officinalis]	GO:0016491(oxidoreductase activity);GO:0016616(oxidoreductase activity, acting on the CH-OH group of donors, NAD or NADP as acceptor);GO:0009941(chloroplast envelope);GO:0009570(chloroplast stroma)	*	*	*	*	*	*	*	*
TRINITY_DN180_c0_g1_i3	protein TIC 62, chloroplastic [Asparagus officinalis]	*	*	*	*	*	*	*	*	*
TRINITY_DN150_c0_g1_i4	uncharacterized protein LOC109710533 [Ananas comosus]	*	*	*	*	*	*	*	*	*
TRINITY_DN150_c0_g1_i1	uncharacterized protein LOC109710533 [Ananas comosus]	*	*	*	*	*	*	*	*	*
TRINITY_DN150_c0_g1_i3	uncharacterized protein LOC109710533 [Ananas comosus]	*	*	*	*	*	*	*	*	*
TRINITY_DN192_c0_g1_i4	protein PHOTOSYSTEM I ASSEMBLY 2, chloroplastic [Citrus sinensis]	GO:0009561(megagametogenesis);GO:0048564(photosystem I assembly);GO:0010027(thylakoid membrane organization);GO:0009535(chloroplast thylakoid membrane)	*	*	*	*	*	*	sp|Q6YUA8|PSA22_ORYSJ	Protein PHOTOSYSTEM I ASSEMBLY 2, chloroplastic OS=Oryza sativa subsp. japonica OX=39947 GN=PSA2 PE=2 SV=1
TRINITY_DN192_c0_g1_i5	*	*	*	*	*	*	*	*	*	*
TRINITY_DN192_c0_g1_i6	protein PHOTOSYSTEM I ASSEMBLY 2, chloroplastic isoform X1 [Elaeis guineensis]	GO:0009561(megagametogenesis);GO:0048564(photosystem I assembly);GO:0010027(thylakoid membrane organization);GO:0009535(chloroplast thylakoid membrane)	*	*	*	*	*	*	sp|Q6YUA8|PSA22_ORYSJ	Protein PHOTOSYSTEM I ASSEMBLY 2, chloroplastic OS=Oryza sativa subsp. japonica OX=39947 GN=PSA2 PE=2 SV=1
TRINITY_DN192_c0_g1_i1	PREDICTED: protein EMBRYO SAC DEVELOPMENT ARREST 3, chloroplastic [Musa acuminata subsp. malaccensis]	GO:0009561(megagametogenesis);GO:0048564(photosystem I assembly);GO:0010027(thylakoid membrane organization);GO:0009535(chloroplast thylakoid membrane)	*	*	*	*	*	*	sp|Q6YUA8|PSA22_ORYSJ	Protein PHOTOSYSTEM I ASSEMBLY 2, chloroplastic OS=Oryza sativa subsp. japonica OX=39947 GN=PSA2 PE=2 SV=1
TRINITY_DN192_c0_g1_i2	protein PHOTOSYSTEM I ASSEMBLY 2, chloroplastic [Citrus sinensis]	GO:0009561(megagametogenesis);GO:0048564(photosystem I assembly);GO:0010027(thylakoid membrane organization);GO:0009535(chloroplast thylakoid membrane)	*	*	*	*	*	*	sp|Q6YUA8|PSA22_ORYSJ	Protein PHOTOSYSTEM I ASSEMBLY 2, chloroplastic OS=Oryza sativa subsp. japonica OX=39947 GN=PSA2 PE=2 SV=1
TRINITY_DN192_c0_g1_i3	protein PHOTOSYSTEM I ASSEMBLY 2, chloroplastic isoform X1 [Elaeis guineensis]	GO:0009561(megagametogenesis);GO:0048564(photosystem I assembly);GO:0010027(thylakoid membrane organization);GO:0009535(chloroplast thylakoid membrane)	*	*	*	*	*	*	sp|Q6YUA8|PSA22_ORYSJ	Protein PHOTOSYSTEM I ASSEMBLY 2, chloroplastic OS=Oryza sativa subsp. japonica OX=39947 GN=PSA2 PE=2 SV=1
TRINITY_DN126_c0_g1_i4	PREDICTED: casein kinase II subunit alpha-2 [Nelumbo nucifera]	GO:0005524(ATP binding);GO:0004674(protein serine/threonine kinase activity);GO:0018105(peptidyl-serine phosphorylation);GO:0018107(peptidyl-threonine phosphorylation);GO:0051726(regulation of cell cycle);GO:0005829(cytosol);GO:0005634(nucleus);GO:0005956(protein kinase CK2 complex)	K03097	CSNK2A	http://www.genome.jp/dbget-bin/www_bget?ko:K03097	ko03008(Ribosome biogenesis in eukaryotes);ko04712(Circadian rhythm - plant)	KOG0594	Protein kinase PCTAIRE and related kinases	sp|Q9AR27|HD6_ORYSI	Casein kinase II subunit alpha-2 OS=Oryza sativa subsp. indica OX=39946 GN=HD6 PE=2 SV=1
TRINITY_DN126_c0_g1_i6	PREDICTED: casein kinase II subunit alpha-2 [Nelumbo nucifera]	GO:0005524(ATP binding);GO:0004674(protein serine/threonine kinase activity);GO:0018105(peptidyl-serine phosphorylation);GO:0018107(peptidyl-threonine phosphorylation);GO:0051726(regulation of cell cycle);GO:0005829(cytosol);GO:0005634(nucleus);GO:0005956(protein kinase CK2 complex)	K03097	CSNK2A	http://www.genome.jp/dbget-bin/www_bget?ko:K03097	ko03008(Ribosome biogenesis in eukaryotes);ko04712(Circadian rhythm - plant)	KOG0658	Glycogen synthase kinase-3	sp|Q9AR27|HD6_ORYSI	Casein kinase II subunit alpha-2 OS=Oryza sativa subsp. indica OX=39946 GN=HD6 PE=2 SV=1
TRINITY_DN126_c0_g1_i7	PREDICTED: casein kinase II subunit alpha-2 [Nelumbo nucifera]	GO:0005524(ATP binding);GO:0004674(protein serine/threonine kinase activity);GO:0018105(peptidyl-serine phosphorylation);GO:0018107(peptidyl-threonine phosphorylation);GO:0051726(regulation of cell cycle);GO:0005829(cytosol);GO:0005634(nucleus);GO:0005956(protein kinase CK2 complex)	K03097	CSNK2A	http://www.genome.jp/dbget-bin/www_bget?ko:K03097	ko03008(Ribosome biogenesis in eukaryotes);ko04712(Circadian rhythm - plant)	KOG0668	Casein kinase II, alpha subunit	sp|P28523|CSK2A_MAIZE	Casein kinase II subunit alpha OS=Zea mays OX=4577 GN=ACK2 PE=1 SV=1
TRINITY_DN126_c0_g1_i1	PREDICTED: casein kinase II subunit alpha-2 [Nelumbo nucifera]	GO:0005524(ATP binding);GO:0004674(protein serine/threonine kinase activity);GO:0018105(peptidyl-serine phosphorylation);GO:0018107(peptidyl-threonine phosphorylation);GO:0051726(regulation of cell cycle);GO:0005829(cytosol);GO:0005634(nucleus);GO:0005956(protein kinase CK2 complex)	K03097	CSNK2A	http://www.genome.jp/dbget-bin/www_bget?ko:K03097	ko03008(Ribosome biogenesis in eukaryotes);ko04712(Circadian rhythm - plant)	KOG0658	Glycogen synthase kinase-3	sp|Q9AR27|HD6_ORYSI	Casein kinase II subunit alpha-2 OS=Oryza sativa subsp. indica OX=39946 GN=HD6 PE=2 SV=1
TRINITY_DN126_c0_g1_i2	PREDICTED: casein kinase II subunit alpha-2 [Nelumbo nucifera]	GO:0005524(ATP binding);GO:0004674(protein serine/threonine kinase activity);GO:0018105(peptidyl-serine phosphorylation);GO:0018107(peptidyl-threonine phosphorylation);GO:0051726(regulation of cell cycle);GO:0005829(cytosol);GO:0005634(nucleus);GO:0005956(protein kinase CK2 complex)	K03097	CSNK2A	http://www.genome.jp/dbget-bin/www_bget?ko:K03097	ko03008(Ribosome biogenesis in eukaryotes);ko04712(Circadian rhythm - plant)	KOG0668	Casein kinase II, alpha subunit	sp|P28523|CSK2A_MAIZE	Casein kinase II subunit alpha OS=Zea mays OX=4577 GN=ACK2 PE=1 SV=1
TRINITY_DN126_c0_g2_i1	PREDICTED: uncharacterized protein LOC103997884 [Musa acuminata subsp. malaccensis]	*	*	*	*	*	*	*	sp|Q9SV19|O3L5_ARATH	Protein OXIDATIVE STRESS 3 LIKE 5 OS=Arabidopsis thaliana OX=3702 GN=O3L5 PE=3 SV=1
TRINITY_DN126_c0_g2_i2	uncharacterized protein A4U43_C05F23990 [Asparagus officinalis]	*	*	*	*	*	*	*	sp|Q8L9W8|O3L4_ARATH	Protein OXIDATIVE STRESS 3 LIKE 4 OS=Arabidopsis thaliana OX=3702 GN=O3L4 PE=1 SV=1
TRINITY_DN158_c0_g1_i1	uncharacterized protein LOC109827395 [Asparagus officinalis]	GO:0005777(peroxisome)	*	*	*	*	*	*	*	*
TRINITY_DN165_c0_g1_i4	COP9 signalosome complex subunit 5b-like isoform X2 [Asparagus officinalis]	GO:0004222(metalloendopeptidase activity);GO:0008237(metallopeptidase activity);GO:0019784(NEDD8-specific protease activity);GO:0000338(protein deneddylation);GO:0008180(COP9 signalosome);GO:0005737(cytoplasm);GO:1990641(response to iron ion starvation)	K09613	COPS5, CSN5	http://www.genome.jp/dbget-bin/www_bget?ko:K09613	*	KOG1554	COP9 signalosome, subunit CSN5	sp|Q8H936|CSN5_ORYSJ	COP9 signalosome complex subunit 5 OS=Oryza sativa subsp. japonica OX=39947 GN=CSN5 PE=1 SV=1
TRINITY_DN165_c0_g1_i5	COP9 signalosome complex subunit 5b-like isoform X2 [Asparagus officinalis]	GO:0004222(metalloendopeptidase activity);GO:0008237(metallopeptidase activity);GO:0019784(NEDD8-specific protease activity);GO:0000338(protein deneddylation);GO:0008180(COP9 signalosome);GO:0005737(cytoplasm);GO:1990641(response to iron ion starvation)	K09613	COPS5, CSN5	http://www.genome.jp/dbget-bin/www_bget?ko:K09613	*	KOG1555	26S proteasome regulatory complex, subunit RPN11	sp|Q8H936|CSN5_ORYSJ	COP9 signalosome complex subunit 5 OS=Oryza sativa subsp. japonica OX=39947 GN=CSN5 PE=1 SV=1
TRINITY_DN165_c0_g1_i6	COP9 signalosome complex subunit 5b-like isoform X2 [Asparagus officinalis]	GO:0004222(metalloendopeptidase activity);GO:0008237(metallopeptidase activity);GO:0019784(NEDD8-specific protease activity);GO:0000338(protein deneddylation);GO:0008180(COP9 signalosome);GO:0005737(cytoplasm);GO:1990641(response to iron ion starvation)	K09613	COPS5, CSN5	http://www.genome.jp/dbget-bin/www_bget?ko:K09613	*	KOG1554	COP9 signalosome, subunit CSN5	sp|Q8H936|CSN5_ORYSJ	COP9 signalosome complex subunit 5 OS=Oryza sativa subsp. japonica OX=39947 GN=CSN5 PE=1 SV=1
TRINITY_DN165_c0_g1_i7	COP9 signalosome complex subunit 5b-like isoform X2 [Asparagus officinalis]	GO:0004222(metalloendopeptidase activity);GO:0008237(metallopeptidase activity);GO:0019784(NEDD8-specific protease activity);GO:0000338(protein deneddylation);GO:0008180(COP9 signalosome);GO:0005737(cytoplasm);GO:1990641(response to iron ion starvation)	K09613	COPS5, CSN5	http://www.genome.jp/dbget-bin/www_bget?ko:K09613	*	KOG1554	COP9 signalosome, subunit CSN5	sp|Q8H936|CSN5_ORYSJ	COP9 signalosome complex subunit 5 OS=Oryza sativa subsp. japonica OX=39947 GN=CSN5 PE=1 SV=1
TRINITY_DN165_c0_g1_i1	COP9 signalosome complex subunit 5b-like isoform X2 [Asparagus officinalis]	GO:0004222(metalloendopeptidase activity);GO:0008237(metallopeptidase activity);GO:0019784(NEDD8-specific protease activity);GO:0000338(protein deneddylation);GO:0008180(COP9 signalosome);GO:0005737(cytoplasm);GO:1990641(response to iron ion starvation)	K09613	COPS5, CSN5	http://www.genome.jp/dbget-bin/www_bget?ko:K09613	*	KOG1555	26S proteasome regulatory complex, subunit RPN11	sp|Q8H936|CSN5_ORYSJ	COP9 signalosome complex subunit 5 OS=Oryza sativa subsp. japonica OX=39947 GN=CSN5 PE=1 SV=1
TRINITY_DN165_c0_g1_i8	COP9 signalosome complex subunit 5b-like isoform X2 [Asparagus officinalis]	GO:0004222(metalloendopeptidase activity);GO:0008180(COP9 signalosome);GO:0008237(metallopeptidase activity);GO:0019784(NEDD8-specific protease activity);GO:0000338(protein deneddylation);GO:1990641(response to iron ion starvation);GO:0005737(cytoplasm)	K09613	COPS5, CSN5	http://www.genome.jp/dbget-bin/www_bget?ko:K09613	*	KOG1554	COP9 signalosome, subunit CSN5	sp|Q8H936|CSN5_ORYSJ	COP9 signalosome complex subunit 5 OS=Oryza sativa subsp. japonica OX=39947 GN=CSN5 PE=1 SV=1
TRINITY_DN165_c0_g1_i10	COP9 signalosome complex subunit 5b-like isoform X2 [Asparagus officinalis]	GO:0004222(metalloendopeptidase activity);GO:0008237(metallopeptidase activity);GO:0019784(NEDD8-specific protease activity);GO:0000338(protein deneddylation);GO:0008180(COP9 signalosome);GO:0005737(cytoplasm);GO:1990641(response to iron ion starvation)	K09613	COPS5, CSN5	http://www.genome.jp/dbget-bin/www_bget?ko:K09613	*	KOG1555	26S proteasome regulatory complex, subunit RPN11	sp|Q8H936|CSN5_ORYSJ	COP9 signalosome complex subunit 5 OS=Oryza sativa subsp. japonica OX=39947 GN=CSN5 PE=1 SV=1
TRINITY_DN165_c0_g1_i11	COP9 signalosome complex subunit 5b-like isoform X2 [Asparagus officinalis]	GO:0004222(metalloendopeptidase activity);GO:0008237(metallopeptidase activity);GO:0019784(NEDD8-specific protease activity);GO:0000338(protein deneddylation);GO:0008180(COP9 signalosome);GO:0005737(cytoplasm);GO:1990641(response to iron ion starvation)	K09613	COPS5, CSN5	http://www.genome.jp/dbget-bin/www_bget?ko:K09613	*	KOG1555	26S proteasome regulatory complex, subunit RPN11	sp|Q8H936|CSN5_ORYSJ	COP9 signalosome complex subunit 5 OS=Oryza sativa subsp. japonica OX=39947 GN=CSN5 PE=1 SV=1
TRINITY_DN103_c1_g1_i1	*	*	*	*	*	*	*	*	*	*
TRINITY_DN103_c0_g1_i4	digalactosyldiacylglycerol synthase 1, chloroplastic [Elaeis guineensis]	GO:0035250(UDP-galactosyltransferase activity);GO:0019375(galactolipid biosynthetic process);GO:0009707(chloroplast outer membrane)	K09480	DGD	http://www.genome.jp/dbget-bin/www_bget?ko:K09480	ko00561(Glycerolipid metabolism)	*	*	sp|Q6DW76|DGDG1_SOYBN	Digalactosyldiacylglycerol synthase 1, chloroplastic OS=Glycine max OX=3847 GN=DGD1 PE=2 SV=1
TRINITY_DN103_c0_g1_i5	digalactosyldiacylglycerol synthase 1, chloroplastic [Elaeis guineensis]	GO:0035250(UDP-galactosyltransferase activity);GO:0019375(galactolipid biosynthetic process);GO:0009707(chloroplast outer membrane)	K09480	DGD	http://www.genome.jp/dbget-bin/www_bget?ko:K09480	ko00561(Glycerolipid metabolism)	*	*	sp|Q6DW76|DGDG1_SOYBN	Digalactosyldiacylglycerol synthase 1, chloroplastic OS=Glycine max OX=3847 GN=DGD1 PE=2 SV=1
TRINITY_DN103_c0_g1_i6	uncharacterized protein A4U43_C09F1310 [Asparagus officinalis]	GO:0035250(UDP-galactosyltransferase activity);GO:0019375(galactolipid biosynthetic process);GO:0009707(chloroplast outer membrane)	K09480	DGD	http://www.genome.jp/dbget-bin/www_bget?ko:K09480	ko00561(Glycerolipid metabolism)	*	*	sp|Q6DW76|DGDG1_SOYBN	Digalactosyldiacylglycerol synthase 1, chloroplastic OS=Glycine max OX=3847 GN=DGD1 PE=2 SV=1
TRINITY_DN103_c0_g1_i7	uncharacterized protein A4U43_C09F1310 [Asparagus officinalis]	GO:0035250(UDP-galactosyltransferase activity);GO:0019375(galactolipid biosynthetic process);GO:0009707(chloroplast outer membrane)	K09480	DGD	http://www.genome.jp/dbget-bin/www_bget?ko:K09480	ko00561(Glycerolipid metabolism)	*	*	sp|Q6DW76|DGDG1_SOYBN	Digalactosyldiacylglycerol synthase 1, chloroplastic OS=Glycine max OX=3847 GN=DGD1 PE=2 SV=1
TRINITY_DN103_c0_g1_i1	uncharacterized protein A4U43_C09F1310 [Asparagus officinalis]	GO:0035250(UDP-galactosyltransferase activity);GO:0019375(galactolipid biosynthetic process);GO:0009707(chloroplast outer membrane)	K09480	DGD	http://www.genome.jp/dbget-bin/www_bget?ko:K09480	ko00561(Glycerolipid metabolism)	*	*	sp|Q6DW76|DGDG1_SOYBN	Digalactosyldiacylglycerol synthase 1, chloroplastic OS=Glycine max OX=3847 GN=DGD1 PE=2 SV=1
TRINITY_DN103_c0_g1_i2	uncharacterized protein A4U43_C09F1310 [Asparagus officinalis]	GO:0035250(UDP-galactosyltransferase activity);GO:0019375(galactolipid biosynthetic process);GO:0009707(chloroplast outer membrane)	K09480	DGD	http://www.genome.jp/dbget-bin/www_bget?ko:K09480	ko00561(Glycerolipid metabolism)	*	*	sp|Q6DW76|DGDG1_SOYBN	Digalactosyldiacylglycerol synthase 1, chloroplastic OS=Glycine max OX=3847 GN=DGD1 PE=2 SV=1
TRINITY_DN103_c0_g1_i3	uncharacterized protein A4U43_C09F1310 [Asparagus officinalis]	GO:0035250(UDP-galactosyltransferase activity);GO:0019375(galactolipid biosynthetic process);GO:0009707(chloroplast outer membrane)	K09480	DGD	http://www.genome.jp/dbget-bin/www_bget?ko:K09480	ko00561(Glycerolipid metabolism)	*	*	sp|Q6DW76|DGDG1_SOYBN	Digalactosyldiacylglycerol synthase 1, chloroplastic OS=Glycine max OX=3847 GN=DGD1 PE=2 SV=1
TRINITY_DN103_c0_g1_i8	uncharacterized protein A4U43_C09F1310 [Asparagus officinalis]	GO:0035250(UDP-galactosyltransferase activity);GO:0019375(galactolipid biosynthetic process);GO:0009707(chloroplast outer membrane)	K09480	DGD	http://www.genome.jp/dbget-bin/www_bget?ko:K09480	ko00561(Glycerolipid metabolism)	*	*	sp|Q6DW76|DGDG1_SOYBN	Digalactosyldiacylglycerol synthase 1, chloroplastic OS=Glycine max OX=3847 GN=DGD1 PE=2 SV=1
TRINITY_DN130_c0_g1_i4	phosphatidylinositol 4-kinase gamma 5-like [Asparagus officinalis]	GO:0016301(kinase activity)	*	*	*	*	KOG2381	Phosphatidylinositol 4-kinase	sp|Q9SI52|P4KG7_ARATH	Phosphatidylinositol 4-kinase gamma 7 OS=Arabidopsis thaliana OX=3702 GN=PI4KG7 PE=1 SV=2
TRINITY_DN130_c0_g1_i6	phosphatidylinositol 4-kinase gamma 5-like [Asparagus officinalis]	GO:0016301(kinase activity)	*	*	*	*	KOG2381	Phosphatidylinositol 4-kinase	sp|Q9SI52|P4KG7_ARATH	Phosphatidylinositol 4-kinase gamma 7 OS=Arabidopsis thaliana OX=3702 GN=PI4KG7 PE=1 SV=2
TRINITY_DN130_c0_g1_i7	phosphatidylinositol 4-kinase gamma 5-like [Asparagus officinalis]	GO:0016301(kinase activity)	*	*	*	*	KOG2381	Phosphatidylinositol 4-kinase	sp|Q9SI52|P4KG7_ARATH	Phosphatidylinositol 4-kinase gamma 7 OS=Arabidopsis thaliana OX=3702 GN=PI4KG7 PE=1 SV=2
TRINITY_DN130_c0_g1_i1	phosphatidylinositol 4-kinase gamma 5-like [Asparagus officinalis]	GO:0016301(kinase activity)	*	*	*	*	KOG2381	Phosphatidylinositol 4-kinase	sp|Q9SI52|P4KG7_ARATH	Phosphatidylinositol 4-kinase gamma 7 OS=Arabidopsis thaliana OX=3702 GN=PI4KG7 PE=1 SV=2
TRINITY_DN130_c0_g1_i2	phosphatidylinositol 4-kinase gamma 5-like [Asparagus officinalis]	GO:0016301(kinase activity)	*	*	*	*	KOG2381	Phosphatidylinositol 4-kinase	sp|Q9SI52|P4KG7_ARATH	Phosphatidylinositol 4-kinase gamma 7 OS=Arabidopsis thaliana OX=3702 GN=PI4KG7 PE=1 SV=2
TRINITY_DN130_c0_g1_i3	phosphatidylinositol 4-kinase gamma 5-like [Asparagus officinalis]	GO:0016301(kinase activity)	*	*	*	*	KOG2381	Phosphatidylinositol 4-kinase	sp|Q9SI52|P4KG7_ARATH	Phosphatidylinositol 4-kinase gamma 7 OS=Arabidopsis thaliana OX=3702 GN=PI4KG7 PE=1 SV=2
TRINITY_DN130_c0_g1_i8	phosphatidylinositol 4-kinase gamma 5-like [Asparagus officinalis]	GO:0016301(kinase activity)	*	*	*	*	KOG2381	Phosphatidylinositol 4-kinase	sp|Q9SI52|P4KG7_ARATH	Phosphatidylinositol 4-kinase gamma 7 OS=Arabidopsis thaliana OX=3702 GN=PI4KG7 PE=1 SV=2
TRINITY_DN130_c0_g1_i9	phosphatidylinositol 4-kinase gamma 5-like [Asparagus officinalis]	GO:0016301(kinase activity)	*	*	*	*	KOG2381	Phosphatidylinositol 4-kinase	sp|Q9SI52|P4KG7_ARATH	Phosphatidylinositol 4-kinase gamma 7 OS=Arabidopsis thaliana OX=3702 GN=PI4KG7 PE=1 SV=2
TRINITY_DN123_c0_g1_i4	heterogeneous nuclear ribonucleoprotein R [Asparagus officinalis]	GO:0003723(RNA binding)	K13161	HNRNPR	http://www.genome.jp/dbget-bin/www_bget?ko:K13161	*	KOG0117	Heterogeneous nuclear ribonucleoprotein R (RRM superfamily)	sp|Q9ASP6|HNRPQ_ARATH	Heterogeneous nuclear ribonucleoprotein Q OS=Arabidopsis thaliana OX=3702 GN=LIF2 PE=1 SV=1
TRINITY_DN123_c0_g1_i5	heterogeneous nuclear ribonucleoprotein R [Asparagus officinalis]	GO:0003723(RNA binding);GO:0003729(mRNA binding);GO:0006397(mRNA processing);GO:0051252(regulation of RNA metabolic process);GO:0005634(nucleus);GO:1990904(ribonucleoprotein complex)	K13161	HNRNPR	http://www.genome.jp/dbget-bin/www_bget?ko:K13161	*	KOG0117	Heterogeneous nuclear ribonucleoprotein R (RRM superfamily)	sp|Q9ASP6|HNRPQ_ARATH	Heterogeneous nuclear ribonucleoprotein Q OS=Arabidopsis thaliana OX=3702 GN=LIF2 PE=1 SV=1
TRINITY_DN123_c0_g1_i7	heterogeneous nuclear ribonucleoprotein R [Asparagus officinalis]	GO:0003723(RNA binding)	K13161	HNRNPR	http://www.genome.jp/dbget-bin/www_bget?ko:K13161	*	KOG0117	Heterogeneous nuclear ribonucleoprotein R (RRM superfamily)	sp|Q9ASP6|HNRPQ_ARATH	Heterogeneous nuclear ribonucleoprotein Q OS=Arabidopsis thaliana OX=3702 GN=LIF2 PE=1 SV=1
TRINITY_DN123_c0_g1_i1	heterogeneous nuclear ribonucleoprotein R [Asparagus officinalis]	GO:0003723(RNA binding)	K13161	HNRNPR	http://www.genome.jp/dbget-bin/www_bget?ko:K13161	*	KOG0117	Heterogeneous nuclear ribonucleoprotein R (RRM superfamily)	sp|Q9ASP6|HNRPQ_ARATH	Heterogeneous nuclear ribonucleoprotein Q OS=Arabidopsis thaliana OX=3702 GN=LIF2 PE=1 SV=1
TRINITY_DN123_c0_g1_i2	heterogeneous nuclear ribonucleoprotein R [Asparagus officinalis]	GO:0003723(RNA binding);GO:0003729(mRNA binding);GO:0006397(mRNA processing);GO:0051252(regulation of RNA metabolic process);GO:0005634(nucleus);GO:1990904(ribonucleoprotein complex)	K13161	HNRNPR	http://www.genome.jp/dbget-bin/www_bget?ko:K13161	*	KOG0117	Heterogeneous nuclear ribonucleoprotein R (RRM superfamily)	sp|Q9ASP6|HNRPQ_ARATH	Heterogeneous nuclear ribonucleoprotein Q OS=Arabidopsis thaliana OX=3702 GN=LIF2 PE=1 SV=1
TRINITY_DN123_c0_g1_i3	heterogeneous nuclear ribonucleoprotein R [Asparagus officinalis]	GO:0003723(RNA binding)	K13161	HNRNPR	http://www.genome.jp/dbget-bin/www_bget?ko:K13161	*	KOG0123	Polyadenylate-binding protein (RRM superfamily)	sp|Q9ASP6|HNRPQ_ARATH	Heterogeneous nuclear ribonucleoprotein Q OS=Arabidopsis thaliana OX=3702 GN=LIF2 PE=1 SV=1
TRINITY_DN123_c0_g1_i9	heterogeneous nuclear ribonucleoprotein R [Asparagus officinalis]	GO:0003723(RNA binding)	K13161	HNRNPR	http://www.genome.jp/dbget-bin/www_bget?ko:K13161	*	KOG0123	Polyadenylate-binding protein (RRM superfamily)	sp|Q9ASP6|HNRPQ_ARATH	Heterogeneous nuclear ribonucleoprotein Q OS=Arabidopsis thaliana OX=3702 GN=LIF2 PE=1 SV=1
TRINITY_DN153_c1_g1_i1	*	*	*	*	*	*	*	*	*	*
TRINITY_DN153_c0_g1_i4	40S ribosomal protein S10-1-like [Phoenix dactylifera]	GO:0003723(RNA binding);GO:0003735(structural constituent of ribosome);GO:0000028(ribosomal small subunit assembly);GO:0022627(cytosolic small ribosomal subunit)	K02947	RP-S10e, RPS10	http://www.genome.jp/dbget-bin/www_bget?ko:K02947	ko03010(Ribosome)	KOG3344	40s ribosomal protein s10	sp|P0DKK8|RS10A_ORYSJ	Small ribosomal subunit protein eS10z OS=Oryza sativa subsp. japonica OX=39947 GN=RPS10-1 PE=2 SV=1
TRINITY_DN153_c0_g1_i6	40S ribosomal protein S10-1 isoform X1 [Elaeis guineensis]	GO:0003723(RNA binding);GO:0003735(structural constituent of ribosome);GO:0000028(ribosomal small subunit assembly);GO:0022627(cytosolic small ribosomal subunit)	K02947	RP-S10e, RPS10	http://www.genome.jp/dbget-bin/www_bget?ko:K02947	ko03010(Ribosome)	KOG3344	40s ribosomal protein s10	sp|P0DKK8|RS10A_ORYSJ	Small ribosomal subunit protein eS10z OS=Oryza sativa subsp. japonica OX=39947 GN=RPS10-1 PE=2 SV=1
TRINITY_DN153_c0_g1_i7	40S ribosomal protein S10-1 isoform X1 [Elaeis guineensis]	GO:0003723(RNA binding);GO:0003735(structural constituent of ribosome);GO:0000028(ribosomal small subunit assembly);GO:0022627(cytosolic small ribosomal subunit)	K02947	RP-S10e, RPS10	http://www.genome.jp/dbget-bin/www_bget?ko:K02947	ko03010(Ribosome)	KOG3344	40s ribosomal protein s10	sp|P0DKK8|RS10A_ORYSJ	Small ribosomal subunit protein eS10z OS=Oryza sativa subsp. japonica OX=39947 GN=RPS10-1 PE=2 SV=1
TRINITY_DN153_c0_g1_i1	40S ribosomal protein S10-1 isoform X1 [Elaeis guineensis]	GO:0003723(RNA binding);GO:0003735(structural constituent of ribosome);GO:0000028(ribosomal small subunit assembly);GO:0022627(cytosolic small ribosomal subunit)	K02947	RP-S10e, RPS10	http://www.genome.jp/dbget-bin/www_bget?ko:K02947	ko03010(Ribosome)	KOG3344	40s ribosomal protein s10	sp|P0DKK8|RS10A_ORYSJ	Small ribosomal subunit protein eS10z OS=Oryza sativa subsp. japonica OX=39947 GN=RPS10-1 PE=2 SV=1
TRINITY_DN153_c0_g1_i3	40S ribosomal protein S10-1-like [Phoenix dactylifera]	GO:0003723(RNA binding);GO:0003735(structural constituent of ribosome);GO:0000028(ribosomal small subunit assembly);GO:0022627(cytosolic small ribosomal subunit)	K02947	RP-S10e, RPS10	http://www.genome.jp/dbget-bin/www_bget?ko:K02947	ko03010(Ribosome)	KOG3344	40s ribosomal protein s10	sp|P0DKK8|RS10A_ORYSJ	Small ribosomal subunit protein eS10z OS=Oryza sativa subsp. japonica OX=39947 GN=RPS10-1 PE=2 SV=1
TRINITY_DN153_c0_g1_i8	40S ribosomal protein S10-1-like [Phoenix dactylifera]	GO:0003723(RNA binding);GO:0003735(structural constituent of ribosome);GO:0000028(ribosomal small subunit assembly);GO:0022627(cytosolic small ribosomal subunit)	K02947	RP-S10e, RPS10	http://www.genome.jp/dbget-bin/www_bget?ko:K02947	ko03010(Ribosome)	KOG3344	40s ribosomal protein s10	sp|P0DKK8|RS10A_ORYSJ	Small ribosomal subunit protein eS10z OS=Oryza sativa subsp. japonica OX=39947 GN=RPS10-1 PE=2 SV=1
TRINITY_DN153_c0_g1_i9	40S ribosomal protein S10-1 isoform X1 [Elaeis guineensis]	GO:0003723(RNA binding);GO:0003735(structural constituent of ribosome);GO:0000028(ribosomal small subunit assembly);GO:0022627(cytosolic small ribosomal subunit)	K02947	RP-S10e, RPS10	http://www.genome.jp/dbget-bin/www_bget?ko:K02947	ko03010(Ribosome)	KOG3344	40s ribosomal protein s10	sp|P0DKK8|RS10A_ORYSJ	Small ribosomal subunit protein eS10z OS=Oryza sativa subsp. japonica OX=39947 GN=RPS10-1 PE=2 SV=1
TRINITY_DN153_c0_g1_i13	40S ribosomal protein S10-1 isoform X1 [Elaeis guineensis]	GO:0003723(RNA binding);GO:0003735(structural constituent of ribosome);GO:0000028(ribosomal small subunit assembly);GO:0022627(cytosolic small ribosomal subunit)	K02947	RP-S10e, RPS10	http://www.genome.jp/dbget-bin/www_bget?ko:K02947	ko03010(Ribosome)	KOG3344	40s ribosomal protein s10	sp|P0DKK8|RS10A_ORYSJ	Small ribosomal subunit protein eS10z OS=Oryza sativa subsp. japonica OX=39947 GN=RPS10-1 PE=2 SV=1
TRINITY_DN153_c0_g1_i10	40S ribosomal protein S10-1-like [Phoenix dactylifera]	GO:0003723(RNA binding);GO:0003735(structural constituent of ribosome);GO:0000028(ribosomal small subunit assembly);GO:0022627(cytosolic small ribosomal subunit)	K02947	RP-S10e, RPS10	http://www.genome.jp/dbget-bin/www_bget?ko:K02947	ko03010(Ribosome)	KOG3344	40s ribosomal protein s10	sp|P0DKK8|RS10A_ORYSJ	Small ribosomal subunit protein eS10z OS=Oryza sativa subsp. japonica OX=39947 GN=RPS10-1 PE=2 SV=1
TRINITY_DN153_c0_g2_i1	PREDICTED: 40S ribosomal protein S10-1 [Musa acuminata subsp. malaccensis]	GO:0003723(RNA binding);GO:0003735(structural constituent of ribosome);GO:0000028(ribosomal small subunit assembly);GO:0022627(cytosolic small ribosomal subunit)	K02947	RP-S10e, RPS10	http://www.genome.jp/dbget-bin/www_bget?ko:K02947	ko03010(Ribosome)	KOG3344	40s ribosomal protein s10	sp|Q9SW09|RS101_ARATH	Small ribosomal subunit protein eS10z OS=Arabidopsis thaliana OX=3702 GN=RPS10A PE=1 SV=1
TRINITY_DN153_c0_g2_i2	PREDICTED: 40S ribosomal protein S10-1 [Musa acuminata subsp. malaccensis]	GO:0003723(RNA binding);GO:0003735(structural constituent of ribosome);GO:0000028(ribosomal small subunit assembly);GO:0022627(cytosolic small ribosomal subunit)	K02947	RP-S10e, RPS10	http://www.genome.jp/dbget-bin/www_bget?ko:K02947	ko03010(Ribosome)	KOG3344	40s ribosomal protein s10	sp|Q9SW09|RS101_ARATH	Small ribosomal subunit protein eS10z OS=Arabidopsis thaliana OX=3702 GN=RPS10A PE=1 SV=1
TRINITY_DN118_c0_g4_i3	uncharacterized protein A4U43_C02F1660 [Asparagus officinalis]	*	*	*	*	*	*	*	sp|P0DO44|ATP6A_ARATH	ATP synthase small subunit 6-A, mitochondrial OS=Arabidopsis thaliana OX=3702 GN=ATP6 PE=2 SV=1
TRINITY_DN118_c0_g4_i2	uncharacterized protein A4U43_C02F1660 [Asparagus officinalis]	*	*	*	*	*	*	*	sp|P0DO44|ATP6A_ARATH	ATP synthase small subunit 6-A, mitochondrial OS=Arabidopsis thaliana OX=3702 GN=ATP6 PE=2 SV=1
TRINITY_DN118_c0_g4_i1	uncharacterized protein A4U43_C02F1660 [Asparagus officinalis]	*	*	*	*	*	*	*	sp|P0DO44|ATP6A_ARATH	ATP synthase small subunit 6-A, mitochondrial OS=Arabidopsis thaliana OX=3702 GN=ATP6 PE=2 SV=1
TRINITY_DN118_c0_g4_i4	uncharacterized protein A4U43_C02F1660 [Asparagus officinalis]	*	*	*	*	*	*	*	sp|P0DO44|ATP6A_ARATH	ATP synthase small subunit 6-A, mitochondrial OS=Arabidopsis thaliana OX=3702 GN=ATP6 PE=2 SV=1
TRINITY_DN118_c1_g1_i1	*	*	*	*	*	*	*	*	*	*
TRINITY_DN118_c0_g1_i1	*	*	*	*	*	*	*	*	*	*
TRINITY_DN118_c0_g1_i2	*	*	*	*	*	*	*	*	*	*
TRINITY_DN118_c0_g2_i1	uncharacterized protein A4U43_C02F1660 [Asparagus officinalis]	*	*	*	*	*	*	*	sp|P0DO44|ATP6A_ARATH	ATP synthase small subunit 6-A, mitochondrial OS=Arabidopsis thaliana OX=3702 GN=ATP6 PE=2 SV=1
TRINITY_DN118_c0_g2_i2	uncharacterized protein A4U43_C02F1660 [Asparagus officinalis]	*	*	*	*	*	*	*	sp|P0DO44|ATP6A_ARATH	ATP synthase small subunit 6-A, mitochondrial OS=Arabidopsis thaliana OX=3702 GN=ATP6 PE=2 SV=1
TRINITY_DN118_c0_g3_i2	uncharacterized protein A4U43_C02F1660 [Asparagus officinalis]	*	*	*	*	*	*	*	sp|P0DO44|ATP6A_ARATH	ATP synthase small subunit 6-A, mitochondrial OS=Arabidopsis thaliana OX=3702 GN=ATP6 PE=2 SV=1
TRINITY_DN118_c0_g3_i1	uncharacterized protein A4U43_C02F1660 [Asparagus officinalis]	*	*	*	*	*	*	*	sp|P0DO44|ATP6A_ARATH	ATP synthase small subunit 6-A, mitochondrial OS=Arabidopsis thaliana OX=3702 GN=ATP6 PE=2 SV=1
TRINITY_DN182_c0_g1_i4	protein TIFY 6a-like [Asparagus officinalis]	GO:0031347(regulation of defense response);GO:2000022(regulation of jasmonic acid mediated signaling pathway);GO:0009611(response to wounding);GO:0005634(nucleus)	K13464	JAZ	http://www.genome.jp/dbget-bin/www_bget?ko:K13464	ko04075(Plant hormone signal transduction)	*	*	sp|A2YVF1|TIF6A_ORYSI	Protein TIFY 6a OS=Oryza sativa subsp. indica OX=39946 GN=TIFY6A PE=3 SV=1
TRINITY_DN182_c0_g1_i5	protein TIFY 6a-like [Asparagus officinalis]	GO:0031347(regulation of defense response);GO:2000022(regulation of jasmonic acid mediated signaling pathway);GO:0009611(response to wounding);GO:0005634(nucleus)	K13464	JAZ	http://www.genome.jp/dbget-bin/www_bget?ko:K13464	ko04075(Plant hormone signal transduction)	*	*	sp|A2YVF1|TIF6A_ORYSI	Protein TIFY 6a OS=Oryza sativa subsp. indica OX=39946 GN=TIFY6A PE=3 SV=1
TRINITY_DN182_c0_g1_i6	protein TIFY 6a-like [Asparagus officinalis]	GO:0031347(regulation of defense response);GO:2000022(regulation of jasmonic acid mediated signaling pathway);GO:0009611(response to wounding);GO:0005634(nucleus)	K13464	JAZ	http://www.genome.jp/dbget-bin/www_bget?ko:K13464	ko04075(Plant hormone signal transduction)	*	*	sp|A2YVF1|TIF6A_ORYSI	Protein TIFY 6a OS=Oryza sativa subsp. indica OX=39946 GN=TIFY6A PE=3 SV=1
TRINITY_DN182_c0_g1_i7	protein TIFY 6a-like [Asparagus officinalis]	GO:0031347(regulation of defense response);GO:2000022(regulation of jasmonic acid mediated signaling pathway);GO:0009611(response to wounding);GO:0005634(nucleus)	K13464	JAZ	http://www.genome.jp/dbget-bin/www_bget?ko:K13464	ko04075(Plant hormone signal transduction)	*	*	sp|A2YVF1|TIF6A_ORYSI	Protein TIFY 6a OS=Oryza sativa subsp. indica OX=39946 GN=TIFY6A PE=3 SV=1
TRINITY_DN182_c0_g1_i1	protein TIFY 6a-like [Asparagus officinalis]	GO:0031347(regulation of defense response);GO:2000022(regulation of jasmonic acid mediated signaling pathway);GO:0009611(response to wounding);GO:0005634(nucleus)	K13464	JAZ	http://www.genome.jp/dbget-bin/www_bget?ko:K13464	ko04075(Plant hormone signal transduction)	*	*	sp|A2YVF1|TIF6A_ORYSI	Protein TIFY 6a OS=Oryza sativa subsp. indica OX=39946 GN=TIFY6A PE=3 SV=1
TRINITY_DN182_c0_g1_i2	protein TIFY 6a-like [Asparagus officinalis]	GO:0031347(regulation of defense response);GO:2000022(regulation of jasmonic acid mediated signaling pathway);GO:0009611(response to wounding);GO:0005634(nucleus)	K13464	JAZ	http://www.genome.jp/dbget-bin/www_bget?ko:K13464	ko04075(Plant hormone signal transduction)	*	*	sp|A2YVF1|TIF6A_ORYSI	Protein TIFY 6a OS=Oryza sativa subsp. indica OX=39946 GN=TIFY6A PE=3 SV=1
TRINITY_DN182_c0_g1_i3	protein TIFY 6a-like [Asparagus officinalis]	GO:0031347(regulation of defense response);GO:2000022(regulation of jasmonic acid mediated signaling pathway);GO:0009611(response to wounding);GO:0005634(nucleus)	K13464	JAZ	http://www.genome.jp/dbget-bin/www_bget?ko:K13464	ko04075(Plant hormone signal transduction)	*	*	sp|A2YVF1|TIF6A_ORYSI	Protein TIFY 6a OS=Oryza sativa subsp. indica OX=39946 GN=TIFY6A PE=3 SV=1
TRINITY_DN100_c0_g1_i4	probable linoleate 9S-lipoxygenase 5 [Asparagus officinalis]	GO:0046872(metal ion binding);GO:0016702(oxidoreductase activity, acting on single donors with incorporation of molecular oxygen, incorporation of two atoms of oxygen);GO:0031408(oxylipin biosynthetic process)	K15718	LOX1_5	http://www.genome.jp/dbget-bin/www_bget?ko:K15718	ko00591(Linoleic acid metabolism)	*	*	sp|Q43190|LOX14_SOLTU	Probable linoleate 9S-lipoxygenase 4 OS=Solanum tuberosum OX=4113 GN=LOX1.4 PE=2 SV=1
TRINITY_DN100_c0_g1_i5	probable linoleate 9S-lipoxygenase 5 [Asparagus officinalis]	GO:0046872(metal ion binding);GO:0016702(oxidoreductase activity, acting on single donors with incorporation of molecular oxygen, incorporation of two atoms of oxygen);GO:0031408(oxylipin biosynthetic process)	K15718	LOX1_5	http://www.genome.jp/dbget-bin/www_bget?ko:K15718	ko00591(Linoleic acid metabolism)	*	*	sp|Q43191|LOX15_SOLTU	Probable linoleate 9S-lipoxygenase 5 OS=Solanum tuberosum OX=4113 GN=LOX1.5 PE=2 SV=1
TRINITY_DN100_c0_g1_i1	probable linoleate 9S-lipoxygenase 5 [Asparagus officinalis]	GO:0046872(metal ion binding);GO:0016702(oxidoreductase activity, acting on single donors with incorporation of molecular oxygen, incorporation of two atoms of oxygen);GO:0031408(oxylipin biosynthetic process)	K15718	LOX1_5	http://www.genome.jp/dbget-bin/www_bget?ko:K15718	ko00591(Linoleic acid metabolism)	*	*	sp|Q43191|LOX15_SOLTU	Probable linoleate 9S-lipoxygenase 5 OS=Solanum tuberosum OX=4113 GN=LOX1.5 PE=2 SV=1
TRINITY_DN100_c0_g1_i2	probable linoleate 9S-lipoxygenase 5 [Asparagus officinalis]	GO:0046872(metal ion binding);GO:0016702(oxidoreductase activity, acting on single donors with incorporation of molecular oxygen, incorporation of two atoms of oxygen);GO:0031408(oxylipin biosynthetic process)	K15718	LOX1_5	http://www.genome.jp/dbget-bin/www_bget?ko:K15718	ko00591(Linoleic acid metabolism)	*	*	sp|Q43190|LOX14_SOLTU	Probable linoleate 9S-lipoxygenase 4 OS=Solanum tuberosum OX=4113 GN=LOX1.4 PE=2 SV=1
TRINITY_DN100_c0_g1_i3	probable linoleate 9S-lipoxygenase 5 [Asparagus officinalis]	GO:0046872(metal ion binding);GO:0016702(oxidoreductase activity, acting on single donors with incorporation of molecular oxygen, incorporation of two atoms of oxygen);GO:0031408(oxylipin biosynthetic process)	K15718	LOX1_5	http://www.genome.jp/dbget-bin/www_bget?ko:K15718	ko00591(Linoleic acid metabolism)	*	*	sp|Q43190|LOX14_SOLTU	Probable linoleate 9S-lipoxygenase 4 OS=Solanum tuberosum OX=4113 GN=LOX1.4 PE=2 SV=1
TRINITY_DN140_c0_g1_i4	chaperone protein dnaJ 8, chloroplastic [Elaeis guineensis]	*	*	*	*	*	KOG0714	Molecular chaperone (DnaJ superfamily)	sp|Q9SAG8|DNAJ8_ARATH	Chaperone protein dnaJ 8, chloroplastic OS=Arabidopsis thaliana OX=3702 GN=ATJ8 PE=2 SV=1
TRINITY_DN140_c0_g1_i5	chaperone protein dnaJ 8, chloroplastic [Elaeis guineensis]	*	*	*	*	*	KOG0714	Molecular chaperone (DnaJ superfamily)	sp|Q9SAG8|DNAJ8_ARATH	Chaperone protein dnaJ 8, chloroplastic OS=Arabidopsis thaliana OX=3702 GN=ATJ8 PE=2 SV=1
TRINITY_DN140_c0_g1_i6	chaperone protein dnaJ 8, chloroplastic [Elaeis guineensis]	*	*	*	*	*	KOG0714	Molecular chaperone (DnaJ superfamily)	sp|Q9SAG8|DNAJ8_ARATH	Chaperone protein dnaJ 8, chloroplastic OS=Arabidopsis thaliana OX=3702 GN=ATJ8 PE=2 SV=1
TRINITY_DN140_c0_g1_i7	chaperone protein dnaJ 8, chloroplastic [Elaeis guineensis]	*	*	*	*	*	KOG0714	Molecular chaperone (DnaJ superfamily)	sp|Q9SAG8|DNAJ8_ARATH	Chaperone protein dnaJ 8, chloroplastic OS=Arabidopsis thaliana OX=3702 GN=ATJ8 PE=2 SV=1
TRINITY_DN140_c0_g1_i2	chaperone protein dnaJ 8, chloroplastic [Elaeis guineensis]	*	*	*	*	*	KOG0712	Molecular chaperone (DnaJ superfamily)	sp|Q9SAG8|DNAJ8_ARATH	Chaperone protein dnaJ 8, chloroplastic OS=Arabidopsis thaliana OX=3702 GN=ATJ8 PE=2 SV=1
TRINITY_DN140_c0_g1_i3	chaperone protein dnaJ 8, chloroplastic [Elaeis guineensis]	*	*	*	*	*	KOG0714	Molecular chaperone (DnaJ superfamily)	sp|Q9SAG8|DNAJ8_ARATH	Chaperone protein dnaJ 8, chloroplastic OS=Arabidopsis thaliana OX=3702 GN=ATJ8 PE=2 SV=1
TRINITY_DN140_c0_g1_i8	chaperone protein dnaJ 8, chloroplastic [Elaeis guineensis]	*	*	*	*	*	KOG0714	Molecular chaperone (DnaJ superfamily)	sp|Q9SAG8|DNAJ8_ARATH	Chaperone protein dnaJ 8, chloroplastic OS=Arabidopsis thaliana OX=3702 GN=ATJ8 PE=2 SV=1
TRINITY_DN140_c0_g1_i9	chaperone protein dnaJ 8, chloroplastic [Elaeis guineensis]	*	*	*	*	*	KOG0714	Molecular chaperone (DnaJ superfamily)	sp|Q9SAG8|DNAJ8_ARATH	Chaperone protein dnaJ 8, chloroplastic OS=Arabidopsis thaliana OX=3702 GN=ATJ8 PE=2 SV=1
TRINITY_DN140_c0_g1_i10	chaperone protein dnaJ 8, chloroplastic [Elaeis guineensis]	*	*	*	*	*	*	*	*	*
TRINITY_DN181_c0_g1_i4	BI1-like protein [Asparagus officinalis]	GO:0016021(integral component of membrane)	K06890	K06890	http://www.genome.jp/dbget-bin/www_bget?ko:K06890	*	KOG2322	N-methyl-D-aspartate receptor glutamate-binding subunit	sp|Q94A20|LFG5_ARATH	BI1-like protein OS=Arabidopsis thaliana OX=3702 GN=LFG5 PE=2 SV=1
TRINITY_DN181_c0_g1_i6	BI1-like protein [Asparagus officinalis]	GO:0016021(integral component of membrane)	K06890	K06890	http://www.genome.jp/dbget-bin/www_bget?ko:K06890	*	KOG2322	N-methyl-D-aspartate receptor glutamate-binding subunit	sp|Q94A20|LFG5_ARATH	BI1-like protein OS=Arabidopsis thaliana OX=3702 GN=LFG5 PE=2 SV=1
TRINITY_DN181_c0_g1_i7	BI1-like protein, partial [Dendrobium catenatum]	GO:0016021(integral component of membrane)	K06890	K06890	http://www.genome.jp/dbget-bin/www_bget?ko:K06890	*	*	*	sp|Q94A20|LFG5_ARATH	BI1-like protein OS=Arabidopsis thaliana OX=3702 GN=LFG5 PE=2 SV=1
TRINITY_DN181_c0_g1_i1	BI1-like protein [Asparagus officinalis]	GO:0016021(integral component of membrane)	K06890	K06890	http://www.genome.jp/dbget-bin/www_bget?ko:K06890	*	KOG2322	N-methyl-D-aspartate receptor glutamate-binding subunit	sp|Q94A20|LFG5_ARATH	BI1-like protein OS=Arabidopsis thaliana OX=3702 GN=LFG5 PE=2 SV=1
TRINITY_DN181_c0_g1_i2	BI1-like protein [Asparagus officinalis]	GO:0016021(integral component of membrane)	K06890	K06890	http://www.genome.jp/dbget-bin/www_bget?ko:K06890	*	KOG2322	N-methyl-D-aspartate receptor glutamate-binding subunit	sp|Q94A20|LFG5_ARATH	BI1-like protein OS=Arabidopsis thaliana OX=3702 GN=LFG5 PE=2 SV=1
TRINITY_DN181_c0_g1_i3	BI1-like protein [Asparagus officinalis]	GO:0016021(integral component of membrane)	K06890	K06890	http://www.genome.jp/dbget-bin/www_bget?ko:K06890	*	KOG2322	N-methyl-D-aspartate receptor glutamate-binding subunit	sp|Q94A20|LFG5_ARATH	BI1-like protein OS=Arabidopsis thaliana OX=3702 GN=LFG5 PE=2 SV=1
TRINITY_DN181_c0_g1_i8	BI1-like protein [Asparagus officinalis]	GO:0016021(integral component of membrane)	K06890	K06890	http://www.genome.jp/dbget-bin/www_bget?ko:K06890	*	KOG2322	N-methyl-D-aspartate receptor glutamate-binding subunit	sp|Q94A20|LFG5_ARATH	BI1-like protein OS=Arabidopsis thaliana OX=3702 GN=LFG5 PE=2 SV=1
TRINITY_DN181_c0_g1_i9	BI1-like protein [Asparagus officinalis]	GO:0016021(integral component of membrane)	K06890	K06890	http://www.genome.jp/dbget-bin/www_bget?ko:K06890	*	KOG2322	N-methyl-D-aspartate receptor glutamate-binding subunit	sp|Q94A20|LFG5_ARATH	BI1-like protein OS=Arabidopsis thaliana OX=3702 GN=LFG5 PE=2 SV=1
TRINITY_DN124_c0_g1_i4	uncharacterized protein A4U43_C02F4950 [Asparagus officinalis]	GO:0005524(ATP binding);GO:0016740(transferase activity);GO:0019788(NEDD8 transferase activity);GO:0061631(ubiquitin conjugating enzyme activity);GO:0045116(protein neddylation)	K10579	UBE2M, UBC12	http://www.genome.jp/dbget-bin/www_bget?ko:K10579	ko04120(Ubiquitin mediated proteolysis)	KOG0420	Ubiquitin-protein ligase	sp|Q9SDY5|RCE1_ARATH	NEDD8-conjugating enzyme Ubc12 OS=Arabidopsis thaliana OX=3702 GN=RCE1 PE=1 SV=1
TRINITY_DN124_c0_g1_i5	NEDD8-conjugating enzyme Ubc12-like [Asparagus officinalis]	GO:0005524(ATP binding);GO:0016740(transferase activity);GO:0019788(NEDD8 transferase activity);GO:0061631(ubiquitin conjugating enzyme activity);GO:0045116(protein neddylation)	K10579	UBE2M, UBC12	http://www.genome.jp/dbget-bin/www_bget?ko:K10579	ko04120(Ubiquitin mediated proteolysis)	KOG0417	Ubiquitin-protein ligase	sp|Q9SDY5|RCE1_ARATH	NEDD8-conjugating enzyme Ubc12 OS=Arabidopsis thaliana OX=3702 GN=RCE1 PE=1 SV=1
TRINITY_DN124_c0_g1_i6	PREDICTED: NEDD8-conjugating enzyme Ubc12-like [Daucus carota subsp. sativus]	GO:0005524(ATP binding);GO:0019788(NEDD8 transferase activity);GO:0061631(ubiquitin conjugating enzyme activity);GO:0045116(protein neddylation);GO:0016740(transferase activity)	K10579	UBE2M, UBC12	http://www.genome.jp/dbget-bin/www_bget?ko:K10579	ko04120(Ubiquitin mediated proteolysis)	*	*	sp|Q9SDY5|RCE1_ARATH	NEDD8-conjugating enzyme Ubc12 OS=Arabidopsis thaliana OX=3702 GN=RCE1 PE=1 SV=1
TRINITY_DN124_c0_g1_i7	NEDD8-conjugating enzyme Ubc12-like [Asparagus officinalis]	GO:0005524(ATP binding);GO:0016740(transferase activity);GO:0019788(NEDD8 transferase activity);GO:0061631(ubiquitin conjugating enzyme activity);GO:0045116(protein neddylation)	K10579	UBE2M, UBC12	http://www.genome.jp/dbget-bin/www_bget?ko:K10579	ko04120(Ubiquitin mediated proteolysis)	KOG0420	Ubiquitin-protein ligase	sp|Q9SDY5|RCE1_ARATH	NEDD8-conjugating enzyme Ubc12 OS=Arabidopsis thaliana OX=3702 GN=RCE1 PE=1 SV=1
TRINITY_DN124_c0_g1_i1	uncharacterized protein A4U43_C02F4950 [Asparagus officinalis]	GO:0005524(ATP binding);GO:0016740(transferase activity);GO:0019788(NEDD8 transferase activity);GO:0061631(ubiquitin conjugating enzyme activity);GO:0045116(protein neddylation)	K10579	UBE2M, UBC12	http://www.genome.jp/dbget-bin/www_bget?ko:K10579	ko04120(Ubiquitin mediated proteolysis)	KOG0420	Ubiquitin-protein ligase	sp|Q9SDY5|RCE1_ARATH	NEDD8-conjugating enzyme Ubc12 OS=Arabidopsis thaliana OX=3702 GN=RCE1 PE=1 SV=1
TRINITY_DN124_c0_g1_i2	uncharacterized protein A4U43_C02F4950 [Asparagus officinalis]	GO:0005524(ATP binding);GO:0016740(transferase activity);GO:0019788(NEDD8 transferase activity);GO:0061631(ubiquitin conjugating enzyme activity);GO:0045116(protein neddylation)	K10579	UBE2M, UBC12	http://www.genome.jp/dbget-bin/www_bget?ko:K10579	ko04120(Ubiquitin mediated proteolysis)	KOG0417	Ubiquitin-protein ligase	sp|Q9SDY5|RCE1_ARATH	NEDD8-conjugating enzyme Ubc12 OS=Arabidopsis thaliana OX=3702 GN=RCE1 PE=1 SV=1
TRINITY_DN124_c0_g1_i3	NEDD8-conjugating enzyme Ubc12-like [Asparagus officinalis]	GO:0005524(ATP binding);GO:0016740(transferase activity);GO:0019788(NEDD8 transferase activity);GO:0061631(ubiquitin conjugating enzyme activity);GO:0045116(protein neddylation)	K10579	UBE2M, UBC12	http://www.genome.jp/dbget-bin/www_bget?ko:K10579	ko04120(Ubiquitin mediated proteolysis)	KOG0420	Ubiquitin-protein ligase	sp|Q9SDY5|RCE1_ARATH	NEDD8-conjugating enzyme Ubc12 OS=Arabidopsis thaliana OX=3702 GN=RCE1 PE=1 SV=1
TRINITY_DN124_c0_g2_i1	LOW QUALITY PROTEIN: CBL-interacting serine/threonine-protein kinase 12-like [Asparagus officinalis]	GO:0005524(ATP binding);GO:0004674(protein serine/threonine kinase activity);GO:0007165(signal transduction);GO:0016021(integral component of membrane)	K07198	PRKAA, AMPK	http://www.genome.jp/dbget-bin/www_bget?ko:K07198	*	*	*	sp|Q9SN43|CIPKC_ARATH	CBL-interacting serine/threonine-protein kinase 12 OS=Arabidopsis thaliana OX=3702 GN=CIPK12 PE=1 SV=1
TRINITY_DN124_c0_g2_i2	LOW QUALITY PROTEIN: CBL-interacting serine/threonine-protein kinase 12-like [Asparagus officinalis]	GO:0005524(ATP binding);GO:0004674(protein serine/threonine kinase activity);GO:0007165(signal transduction);GO:0016021(integral component of membrane)	K07198	PRKAA, AMPK	http://www.genome.jp/dbget-bin/www_bget?ko:K07198	*	*	*	sp|Q9SN43|CIPKC_ARATH	CBL-interacting serine/threonine-protein kinase 12 OS=Arabidopsis thaliana OX=3702 GN=CIPK12 PE=1 SV=1
TRINITY_DN168_c0_g1_i4	probable anion transporter 1, chloroplastic [Asparagus officinalis]	GO:0055085(transmembrane transport);GO:0016021(integral component of membrane)	K08193	SLC17A	http://www.genome.jp/dbget-bin/www_bget?ko:K08193	*	KOG2532	Permease of the major facilitator superfamily	sp|Q9SDI4|PHT41_ORYSJ	Probable anion transporter 1, chloroplastic OS=Oryza sativa subsp. japonica OX=39947 GN=PHT4;1 PE=2 SV=1
TRINITY_DN168_c0_g1_i5	sodium-dependent phosphate transport protein 1, chloroplastic isoform X3 [Durio zibethinus]	*	K08193	SLC17A	http://www.genome.jp/dbget-bin/www_bget?ko:K08193	*	KOG2532	Permease of the major facilitator superfamily	sp|Q9SDI4|PHT41_ORYSJ	Probable anion transporter 1, chloroplastic OS=Oryza sativa subsp. japonica OX=39947 GN=PHT4;1 PE=2 SV=1
TRINITY_DN168_c0_g1_i6	MFS transporter [Salvia splendens]	GO:0055085(transmembrane transport);GO:0016021(integral component of membrane)	K08193	SLC17A	http://www.genome.jp/dbget-bin/www_bget?ko:K08193	*	*	*	sp|O82390|ANTR1_ARATH	Sodium-dependent phosphate transport protein 1, chloroplastic OS=Arabidopsis thaliana OX=3702 GN=ANTR1 PE=1 SV=1
TRINITY_DN168_c0_g1_i7	probable anion transporter 1, chloroplastic [Asparagus officinalis]	GO:0055085(transmembrane transport);GO:0016021(integral component of membrane)	K08193	SLC17A	http://www.genome.jp/dbget-bin/www_bget?ko:K08193	*	KOG2532	Permease of the major facilitator superfamily	sp|Q9SDI4|PHT41_ORYSJ	Probable anion transporter 1, chloroplastic OS=Oryza sativa subsp. japonica OX=39947 GN=PHT4;1 PE=2 SV=1
TRINITY_DN168_c0_g1_i1	hypothetical protein EJB05_32410 [Eragrostis curvula]	GO:0055085(transmembrane transport);GO:0016021(integral component of membrane)	K08193	SLC17A	http://www.genome.jp/dbget-bin/www_bget?ko:K08193	*	*	*	sp|Q9SDI4|PHT41_ORYSJ	Probable anion transporter 1, chloroplastic OS=Oryza sativa subsp. japonica OX=39947 GN=PHT4;1 PE=2 SV=1
TRINITY_DN168_c0_g1_i2	hypothetical protein DKX38_013875 [Salix brachista]	*	K08193	SLC17A	http://www.genome.jp/dbget-bin/www_bget?ko:K08193	*	*	*	sp|O82390|ANTR1_ARATH	Sodium-dependent phosphate transport protein 1, chloroplastic OS=Arabidopsis thaliana OX=3702 GN=ANTR1 PE=1 SV=1
TRINITY_DN168_c0_g1_i3	probable anion transporter 1, chloroplastic [Asparagus officinalis]	GO:0055085(transmembrane transport);GO:0016021(integral component of membrane)	K08193	SLC17A	http://www.genome.jp/dbget-bin/www_bget?ko:K08193	*	KOG2532	Permease of the major facilitator superfamily	sp|Q9SDI4|PHT41_ORYSJ	Probable anion transporter 1, chloroplastic OS=Oryza sativa subsp. japonica OX=39947 GN=PHT4;1 PE=2 SV=1
TRINITY_DN168_c0_g1_i8	sodium-dependent phosphate transport protein 1, chloroplastic isoform X3 [Durio zibethinus]	*	K08193	SLC17A	http://www.genome.jp/dbget-bin/www_bget?ko:K08193	*	KOG2532	Permease of the major facilitator superfamily	sp|Q9SDI4|PHT41_ORYSJ	Probable anion transporter 1, chloroplastic OS=Oryza sativa subsp. japonica OX=39947 GN=PHT4;1 PE=2 SV=1
TRINITY_DN139_c1_g1_i1	unknown [Medicago truncatula]	GO:0005525(GTP binding);GO:0006886(intracellular protein transport);GO:0016192(vesicle-mediated transport);GO:0005737(cytoplasm)	K07937	ARF1	http://www.genome.jp/dbget-bin/www_bget?ko:K07937	ko04144(Endocytosis)	KOG0071	GTP-binding ADP-ribosylation factor Arf6 (dArf3)	sp|P36397|ARF1_ARATH	ADP-ribosylation factor 1 OS=Arabidopsis thaliana OX=3702 GN=ARF1 PE=1 SV=2
TRINITY_DN139_c0_g1_i5	ADP-ribosylation factor, partial [Hyacinthus orientalis]	GO:0005525(GTP binding)	K07937	ARF1	http://www.genome.jp/dbget-bin/www_bget?ko:K07937	ko04144(Endocytosis)	KOG0070	GTP-binding ADP-ribosylation factor Arf1	sp|P51823|ARF2_ORYSJ	ADP-ribosylation factor 2 OS=Oryza sativa subsp. japonica OX=39947 GN=ARF PE=2 SV=2
TRINITY_DN139_c0_g1_i6	ADP-ribosylation factor 2-B [Hibiscus syriacus]	*	K07937	ARF1	http://www.genome.jp/dbget-bin/www_bget?ko:K07937	ko04144(Endocytosis)	KOG0071	GTP-binding ADP-ribosylation factor Arf6 (dArf3)	sp|P51823|ARF2_ORYSJ	ADP-ribosylation factor 2 OS=Oryza sativa subsp. japonica OX=39947 GN=ARF PE=2 SV=2
TRINITY_DN139_c0_g1_i7	unnamed protein product, partial [Vitis vinifera]	*	K07937	ARF1	http://www.genome.jp/dbget-bin/www_bget?ko:K07937	ko04144(Endocytosis)	KOG0070	GTP-binding ADP-ribosylation factor Arf1	sp|P51823|ARF2_ORYSJ	ADP-ribosylation factor 2 OS=Oryza sativa subsp. japonica OX=39947 GN=ARF PE=2 SV=2
TRINITY_DN139_c0_g1_i1	ADP-ribosylation factor, partial [Hyacinthus orientalis]	GO:0005525(GTP binding)	K07937	ARF1	http://www.genome.jp/dbget-bin/www_bget?ko:K07937	ko04144(Endocytosis)	KOG0071	GTP-binding ADP-ribosylation factor Arf6 (dArf3)	sp|P51823|ARF2_ORYSJ	ADP-ribosylation factor 2 OS=Oryza sativa subsp. japonica OX=39947 GN=ARF PE=2 SV=2
TRINITY_DN139_c0_g1_i2	putative small GTPase superfamily, Rab type [Helianthus annuus]	*	K07937	ARF1	http://www.genome.jp/dbget-bin/www_bget?ko:K07937	ko04144(Endocytosis)	KOG0070	GTP-binding ADP-ribosylation factor Arf1	sp|P51823|ARF2_ORYSJ	ADP-ribosylation factor 2 OS=Oryza sativa subsp. japonica OX=39947 GN=ARF PE=2 SV=2
TRINITY_DN139_c0_g1_i8	putative small GTPase superfamily, Rab type [Helianthus annuus]	*	K07937	ARF1	http://www.genome.jp/dbget-bin/www_bget?ko:K07937	ko04144(Endocytosis)	KOG0071	GTP-binding ADP-ribosylation factor Arf6 (dArf3)	sp|P51823|ARF2_ORYSJ	ADP-ribosylation factor 2 OS=Oryza sativa subsp. japonica OX=39947 GN=ARF PE=2 SV=2
TRINITY_DN139_c0_g1_i9	ADP-ribosylation factor 2-B [Hibiscus syriacus]	*	K07937	ARF1	http://www.genome.jp/dbget-bin/www_bget?ko:K07937	ko04144(Endocytosis)	KOG0071	GTP-binding ADP-ribosylation factor Arf6 (dArf3)	sp|P51823|ARF2_ORYSJ	ADP-ribosylation factor 2 OS=Oryza sativa subsp. japonica OX=39947 GN=ARF PE=2 SV=2
TRINITY_DN102_c0_g1_i5	clustered mitochondria protein-like [Asparagus officinalis]	*	K03255	TIF31, CLU1	http://www.genome.jp/dbget-bin/www_bget?ko:K03255	*	KOG1839	Uncharacterized protein CLU1/cluA/TIF31 involved in mitochondrial morphology/distribution, also found associated with eIF-3	sp|F4J5S1|CLU_ARATH	Clustered mitochondria protein OS=Arabidopsis thaliana OX=3702 GN=FMT PE=2 SV=1
TRINITY_DN102_c0_g1_i6	uncharacterized protein A4U43_C05F29910 [Asparagus officinalis]	GO:0003723(RNA binding);GO:0048312(intracellular distribution of mitochondria);GO:0005737(cytoplasm)	K03255	TIF31, CLU1	http://www.genome.jp/dbget-bin/www_bget?ko:K03255	*	KOG1839	Uncharacterized protein CLU1/cluA/TIF31 involved in mitochondrial morphology/distribution, also found associated with eIF-3	sp|F4J5S1|CLU_ARATH	Clustered mitochondria protein OS=Arabidopsis thaliana OX=3702 GN=FMT PE=2 SV=1
TRINITY_DN102_c0_g1_i1	clustered mitochondria protein-like [Asparagus officinalis]	GO:0003723(RNA binding);GO:0048312(intracellular distribution of mitochondria);GO:0005737(cytoplasm)	K03255	TIF31, CLU1	http://www.genome.jp/dbget-bin/www_bget?ko:K03255	*	KOG1839	Uncharacterized protein CLU1/cluA/TIF31 involved in mitochondrial morphology/distribution, also found associated with eIF-3	sp|F4J5S1|CLU_ARATH	Clustered mitochondria protein OS=Arabidopsis thaliana OX=3702 GN=FMT PE=2 SV=1
TRINITY_DN102_c0_g1_i2	uncharacterized protein A4U43_C05F29910 [Asparagus officinalis]	GO:0003723(RNA binding);GO:0048312(intracellular distribution of mitochondria);GO:0005737(cytoplasm)	K03255	TIF31, CLU1	http://www.genome.jp/dbget-bin/www_bget?ko:K03255	*	KOG1839	Uncharacterized protein CLU1/cluA/TIF31 involved in mitochondrial morphology/distribution, also found associated with eIF-3	sp|F4J5S1|CLU_ARATH	Clustered mitochondria protein OS=Arabidopsis thaliana OX=3702 GN=FMT PE=2 SV=1
TRINITY_DN102_c0_g1_i3	clustered mitochondria protein-like [Asparagus officinalis]	GO:0003723(RNA binding);GO:0048312(intracellular distribution of mitochondria);GO:0005737(cytoplasm)	K03255	TIF31, CLU1	http://www.genome.jp/dbget-bin/www_bget?ko:K03255	*	KOG1839	Uncharacterized protein CLU1/cluA/TIF31 involved in mitochondrial morphology/distribution, also found associated with eIF-3	sp|F4J5S1|CLU_ARATH	Clustered mitochondria protein OS=Arabidopsis thaliana OX=3702 GN=FMT PE=2 SV=1
TRINITY_DN102_c0_g1_i8	clustered mitochondria protein-like [Asparagus officinalis]	GO:0003723(RNA binding);GO:0048312(intracellular distribution of mitochondria);GO:0005737(cytoplasm)	K03255	TIF31, CLU1	http://www.genome.jp/dbget-bin/www_bget?ko:K03255	*	KOG1839	Uncharacterized protein CLU1/cluA/TIF31 involved in mitochondrial morphology/distribution, also found associated with eIF-3	sp|F4J5S1|CLU_ARATH	Clustered mitochondria protein OS=Arabidopsis thaliana OX=3702 GN=FMT PE=2 SV=1
TRINITY_DN177_c0_g1_i4	28 kDa heat- and acid-stable phosphoprotein [Asparagus officinalis]	*	*	*	*	*	KOG3375	Phosphoprotein/predicted coiled-coil protein	*	*
TRINITY_DN177_c0_g1_i5	28 kDa heat- and acid-stable phosphoprotein-like [Camellia sinensis]	*	*	*	*	*	KOG3375	Phosphoprotein/predicted coiled-coil protein	*	*
TRINITY_DN177_c0_g1_i6	28 kDa heat- and acid-stable phosphoprotein [Asparagus officinalis]	*	*	*	*	*	*	*	*	*
TRINITY_DN177_c0_g1_i7	28 kDa heat- and acid-stable phosphoprotein [Asparagus officinalis]	GO:0005829(cytosol);GO:0005634(nucleus)	*	*	*	*	*	*	*	*
TRINITY_DN177_c0_g1_i1	28 kDa heat- and acid-stable phosphoprotein [Asparagus officinalis]	*	*	*	*	*	KOG3375	Phosphoprotein/predicted coiled-coil protein	*	*
TRINITY_DN177_c0_g1_i3	*	*	*	*	*	*	*	*	*	*
TRINITY_DN177_c0_g1_i8	28 kDa heat- and acid-stable phosphoprotein [Asparagus officinalis]	*	*	*	*	*	KOG3375	Phosphoprotein/predicted coiled-coil protein	*	*
TRINITY_DN177_c0_g1_i9	*	*	*	*	*	*	*	*	*	*
TRINITY_DN177_c0_g1_i10	PREDICTED: 28 kDa heat- and acid-stable phosphoprotein isoform X1 [Daucus carota subsp. sativus]	*	*	*	*	*	KOG3375	Phosphoprotein/predicted coiled-coil protein	*	*
TRINITY_DN177_c0_g1_i11	PREDICTED: 28 kDa heat- and acid-stable phosphoprotein isoform X1 [Daucus carota subsp. sativus]	*	*	*	*	*	*	*	*	*
TRINITY_DN117_c0_g1_i1	DNA-directed RNA polymerases II, IV and V subunit 12 [Asparagus officinalis]	GO:0003677(DNA binding);GO:0003899(DNA-directed 5'-3' RNA polymerase activity);GO:0008270(zinc ion binding);GO:0006360(transcription by RNA polymerase I);GO:0006366(transcription by RNA polymerase II);GO:0006383(transcription by RNA polymerase III);GO:0005736(RNA polymerase I complex);GO:0005665(RNA polymerase II, core complex);GO:0005666(RNA polymerase III complex)	K03009	RPB12, POLR2K	http://www.genome.jp/dbget-bin/www_bget?ko:K03009	ko03420(Nucleotide excision repair);ko03020(RNA polymerase)	KOG3507	DNA-directed RNA polymerase, subunit RPB7.0	sp|Q9FLM8|NRPBC_ARATH	DNA-directed RNA polymerases II, IV and V subunit 12 OS=Arabidopsis thaliana OX=3702 GN=NRPB12 PE=1 SV=1
[truncated: 118,771 more rows]
